# Supplementary material for: Phenotypic and functional characterization of corneal endothelial cells during in vitro expansion
Source: Sci Rep. 2020 May 4;10:7402. doi: 10.1038/s41598-020-64311-x (PMC7198491; doi:10.1038/s41598-020-64311-x)
Supplement: Supplementary file 5 — Supplementary information5. [file 41598_2020_64311_MOESM5_ESM.xlsx]

## Sheet: Criteria
	q-value (q)	fold-change	TPM cutoff
DE:	q<0.05	fc>|1.5|	TPM>7.5

## Sheet: F99 - P0 v P1 Up
target_id	pval	qval	F99_P0	F99_P1	log2FC	FC
There were 0 genes that fell within the filtering criteria

## Sheet: F99 - P0 v P1 Down
target_id	pval	qval	F99_P0	F99_P1	log2FC	FC
AFAP1L2	2.06233e-06	0.0159964	31.9346	16.4648	-0.955731	-1.93956

## Sheet: F99 - P0 v P2 Up
target_id	pval	qval	F99_P0	F99_P2	log2FC	FC
SBDSP1	3.6495e-06	0.0186684	43.4403	82.8454	0.931387	1.90711
FHL1	3.24934e-05	0.0454576	308.401	580.669	0.912906	1.88283
PLA2R1	2.96037e-05	0.0454576	40.791	101.062	1.30891	2.47754
LPCAT2	1.82736e-05	0.0454576	12.2669	39.0369	1.67007	3.18229
ALPK2	3.09671e-05	0.0454576	5.8131	25.3006	2.12179	4.35233
GPR176	3.40605e-05	0.0454576	8.68337	20.2442	1.22118	2.33137
CLCA2	2.90074e-05	0.0454576	3.61189	16.5463	2.19568	4.58106
PKD2	3.97543e-05	0.0469284	96.543	417.006	2.11083	4.31939

## Sheet: F99 - P0 v P2 Down
target_id	pval	qval	F99_P0	F99_P2	log2FC	FC
There were 0 genes that fell within the filtering criteria

## Sheet: F99 - P0 v P3 Up
target_id	pval	qval	F99_P0	F99_P3	log2FC	FC
PCDH9	1.43612e-06	0.00110605	0.651978	25.4569	5.28709	39.0456
SPP1	0.000988886	0.0268281	1.02274	35.9965	5.13735	35.1963
SIX2	2.33913e-05	0.00484268	0.587412	14.9438	4.66903	25.4401
PCDH10	0.00332027	0.0469138	2.57844	41.5132	4.009	16.1001
SCN9A	1.86591e-07	0.000407142	2.08071	28.2352	3.76235	13.57
APCDD1L	2.33988e-05	0.00484268	1.00541	13.0744	3.70088	13.004
STC2	0.000431783	0.0183706	26.4501	340.809	3.68762	12.885
COMP	0.00121339	0.0297964	6.58688	83.3328	3.66122	12.6513
CDKN2A	6.18714e-06	0.00248991	13.2428	167.278	3.65897	12.6316
ALDH3A1	0.000670636	0.0222197	29.3767	358.02	3.6073	12.1872
LACC1	7.58289e-06	0.0025738	13.2293	157.852	3.57676	11.9319
DOCK10	4.55619e-05	0.00688035	6.9463	78.9265	3.50619	11.3624
MYPN	7.78335e-05	0.00874959	1.61928	17.9698	3.47215	11.0974
ATP8B1	4.95379e-05	0.00707142	1.25738	13.9096	3.4676	11.0624
PRSS3	0.000381067	0.0172713	1.39116	13.9034	3.32108	9.99409
ADAM23	1.80855e-05	0.00424981	2.34245	20.2893	3.11463	8.66158
CDKN2B	0.000441903	0.0185148	16.7562	137.67	3.03844	8.21603
FYN	7.22567e-06	0.0025738	5.40962	44.05	3.02554	8.14289
H2BFS	5.28128e-05	0.00724216	5.1266	40.1021	2.9676	7.82235
HGF	0.000589154	0.0208304	2.46299	18.7644	2.92952	7.61855
SERPINE1	0.00342274	0.0476129	76.8086	581.429	2.92027	7.56985
HIST1H2BC	0.00285653	0.0436743	2.7231	20.5152	2.91337	7.53375
TMEM200A	5.90147e-05	0.00757471	28.3838	193.391	2.76838	6.81343
EREG	5.22067e-05	0.00724216	4.93248	32.2172	2.70745	6.53164
CCND2	0.000287405	0.0149695	4.31389	27.5731	2.6762	6.3917
BMPER	6.52064e-06	0.00248991	5.38475	33.8905	2.65393	6.29379
JCAD	3.03846e-05	0.00539644	22.4655	140.543	2.64523	6.25597
GLIPR1	0.000127582	0.0102759	127.525	776.38	2.60598	6.08807
TXNRD1	0.000101066	0.00938213	277.899	1652.12	2.57168	5.94502
ALPK2	5.55096e-08	0.000407142	5.7082	32.674	2.51704	5.72405
GNAI1	2.64674e-05	0.00505329	3.83867	21.7711	2.50374	5.67152
PKD2	2.88724e-06	0.00169614	94.7788	511.518	2.43215	5.39696
FLNC	8.30819e-05	0.00893657	5.40804	28.9515	2.42046	5.35341
PTX3	6.39054e-05	0.00781019	55.7081	297.909	2.41891	5.34768
TFPI	0.000285767	0.0149695	14.6164	77.4952	2.40652	5.30194
LOX	0.00194847	0.0369437	21.8073	112.654	2.36902	5.16589
SAMD3	0.000799686	0.0241309	2.989	15.4408	2.36901	5.16588
ARHGAP22	0.000161931	0.0112807	12.8641	64.8935	2.33472	5.04455
ITGA11	5.45721e-07	0.000595382	4.14782	20.9116	2.33388	5.04158
HSPB8	0.0028402	0.0435554	2.46816	12.1414	2.29842	4.9192
GRP	0.000559602	0.0203406	50.7154	242.141	2.25535	4.7745
SLC1A1	0.00024459	0.0141472	4.79131	22.3742	2.22335	4.66975
SH3KBP1	0.000174228	0.0116208	8.66362	40.2469	2.21584	4.64551
PIEZO2	0.00331609	0.0469138	6.04647	27.7886	2.20033	4.59584
RGS4	0.00358539	0.0487218	225.43	1033.23	2.19642	4.58339
CCND1	0.00336761	0.0471094	191.678	876.534	2.19312	4.57294
PDCD1LG2	0.000155629	0.0110821	10.8234	48.9267	2.17647	4.52046
GPR1	1.31255e-05	0.00357997	7.37825	32.9702	2.15981	4.46857
PLCB1	0.000117186	0.0100658	6.07672	25.9095	2.09212	4.26373
LPCAT2	4.04382e-06	0.00199243	12.0509	49.8225	2.04766	4.13434
RAB3B	0.000282049	0.0149584	6.08881	24.5625	2.01223	4.03405
RAB6B	0.00284334	0.0435598	4.84976	19.0357	1.97272	3.92508
VGLL3	8.18785e-05	0.00893657	3.07975	12.0099	1.96334	3.89964
NPAS1	0.000179648	0.0117766	3.67887	14.3155	1.96025	3.89128
PLCXD2	0.00115355	0.0292402	4.73445	18.072	1.93249	3.81712
SEMA3A	0.000503074	0.0195687	6.43721	24.5379	1.9305	3.81188
ACTA2	0.00324683	0.0463044	33.1066	125.94	1.92755	3.80407
PDE5A	6.51431e-06	0.00248991	21.0256	78.0084	1.89148	3.71015
MARCKS	1.97696e-05	0.0044406	7.96559	29.3105	1.87956	3.67964
BDNF	0.000838526	0.024773	15.6336	57.3497	1.87513	3.66836
CLCA2	0.000242084	0.0141472	3.54587	12.954	1.86919	3.65327
SERPINE2	0.000999193	0.0269699	1133.9	4132.77	1.86582	3.64474
IFNWP19	0.00268201	0.0426048	5.98558	21.7104	1.85882	3.62711
TNFRSF10D	0.0012313	0.0299318	31.4538	113.25	1.84821	3.60052
RAB3A	0.00115696	0.0292402	5.39784	18.8679	1.80548	3.49545
HIST1H2BD	0.0010252	0.0273278	8.56109	29.8088	1.79987	3.48189
GALNT5	0.000675791	0.0222938	5.28343	17.9951	1.76806	3.40596
SHC3	0.000405373	0.0180509	3.89625	13.2491	1.76574	3.40048
SRGN	8.81882e-05	0.00894585	40.9422	138.43	1.7575	3.38111
P3H2	6.31645e-07	0.000643183	17.1454	57.8986	1.75571	3.37692
SMURF2	0.00159318	0.0340143	37.7713	127.334	1.75325	3.37117
UCHL1	0.00259425	0.0417448	208.125	700.295	1.75052	3.36479
NABP1	9.19602e-05	0.0089465	10.5427	35.4271	1.74861	3.36034
PRNP	0.00307459	0.0451117	606.798	2033.72	1.74483	3.35155
HIST2H2BE	0.0026816	0.0426048	3.785	12.5803	1.7328	3.32373
CD44	0.00211359	0.0386161	141.241	467.429	1.72659	3.30944
HIST1H2AC	0.000658802	0.022067	9.56409	31.32	1.71138	3.27475
ENOX1	0.00281591	0.0432969	4.42166	14.1944	1.68266	3.21019
DDAH1	0.000135187	0.0105349	38.3734	120.882	1.65542	3.15015
MCOLN2	0.00257273	0.041557	5.97537	18.7865	1.6526	3.14399
PRSS23	0.00224257	0.0397515	114.037	357.78	1.64957	3.13741
PLOD2	0.00124592	0.0299689	298.442	935.816	1.64878	3.13568
TPM2	0.000939491	0.0262817	535.904	1664.2	1.63478	3.10541
TNFRSF12A	0.00364121	0.0490872	144.728	446.281	1.62461	3.08359
VEPH1	1.92399e-05	0.00438612	44.4388	135.641	1.6099	3.0523
TNFRSF11B	0.00159793	0.0340143	152.974	465.983	1.60699	3.04615
CPZ	0.00134261	0.0314039	4.48229	13.5364	1.59453	3.01997
PAPSS2	0.00308697	0.0451884	32.5043	96.5357	1.57043	2.96993
SAT1	0.000210713	0.0128627	205.177	608.787	1.56907	2.96714
PIK3R3	2.47302e-05	0.00484268	6.00971	17.6253	1.55228	2.93281
AKAP2	0.000244441	0.0141472	40.726	119.322	1.55084	2.92987
RECK	5.33508e-07	0.000595382	34.7427	101.582	1.54785	2.92382
USP53	4.22177e-06	0.0020151	14.5266	42.3651	1.54418	2.91639
GADD45A	5.87213e-05	0.00757471	49.0126	140.982	1.52429	2.87645
AMPD3	0.000631473	0.0215443	5.21465	14.9802	1.52241	2.87271
NEK7	7.54027e-05	0.0086594	31.8086	91.0326	1.51697	2.86189
HTR1D	0.00154514	0.0333811	20.81	59.1921	1.50813	2.84441
ADAMTS6	0.000888601	0.0254167	5.33314	15.1656	1.50774	2.84365
RTN4	9.03342e-06	0.00299949	302.199	857.031	1.50385	2.83599
MAP1A	0.000709842	0.0228166	35.4466	100.432	1.5025	2.83333
TLR4	8.24328e-05	0.00893657	13.0199	36.8001	1.49899	2.82645
BHMT2	0.00348835	0.0479015	12.7227	35.4153	1.47697	2.78364
CPEB1	0.000836469	0.0247684	5.36855	14.8859	1.47134	2.77279
HECW2	0.00315904	0.0455547	5.57526	15.2288	1.4497	2.73151
FAM214B	0.00097913	0.0268015	21.8351	59.3391	1.44234	2.7176
DST	9.06754e-05	0.00894585	101.525	275.448	1.43995	2.71312
COPZ2	0.000914603	0.0259056	36.2615	97.6503	1.42919	2.69295
PEA15	0.00376338	0.0499079	255.751	681.568	1.41412	2.66497
ARHGAP18	0.00337994	0.0471895	11.7236	31.0311	1.40431	2.6469
FTH1	0.000366754	0.0170787	3947.44	10427.8	1.40144	2.64165
EPG5	1.45142e-05	0.00375745	10.3841	27.0923	1.38351	2.60903
NAAA	0.000882699	0.0252952	7.28943	18.9976	1.38194	2.60618
GAS6	0.00376417	0.0499079	73.4568	188.196	1.35727	2.56199
ANXA1	0.00163257	0.0343519	283.076	717.622	1.34203	2.53509
PCDHGA4	5.61364e-05	0.00745589	4.48594	11.3666	1.34133	2.53384
SQSTM1	0.000285956	0.0149695	238.036	602.515	1.33981	2.53119
HIST2H4A	0.00179577	0.0355293	7.71866	19.3652	1.32704	2.50888
LOXL2	0.00150147	0.0330106	190.815	477.277	1.32265	2.50125
DAAM1	0.000934709	0.0262125	12.7088	31.7512	1.32098	2.49836
CAB39L	0.000195668	0.0124909	9.25856	22.72	1.2951	2.45395
JUN	3.87725e-05	0.00630011	8.15326	19.7608	1.27719	2.42367
CDKN1A	0.00156068	0.0335745	120.875	290.869	1.26685	2.40636
PLA2R1	0.000205156	0.01279	40.078	95.814	1.25743	2.39069
FAM107B	0.00343236	0.047617	91.8428	219.123	1.2545	2.38585
MBOAT7	0.000264871	0.0145005	159.166	379.574	1.25385	2.38477
NIPAL3	0.000176103	0.0116584	29.4652	69.1818	1.23138	2.34792
PRKCH	0.00197209	0.0370046	32.6902	76.2361	1.22162	2.33208
TANC2	0.00362799	0.0490351	5.71836	13.2925	1.21694	2.32453
ASPHD1	7.01668e-05	0.00824406	9.52724	22.0263	1.20909	2.31192
EXT1	9.79251e-05	0.00937576	75.7453	174.938	1.20762	2.30956
GYPC	0.00269885	0.0426972	27.4712	63.3844	1.20621	2.30731
PPP3CA	0.000563779	0.0203574	18.276	41.8445	1.19509	2.28959
DPP4	0.00363092	0.0490351	11.4267	26.0477	1.18875	2.27955
CPEB2	0.000861974	0.0249874	8.62066	19.5585	1.18192	2.26879
SAMD4A	0.000780353	0.0241309	28.8723	64.2794	1.15467	2.22633
RHOJ	0.00136288	0.0315692	15.1801	33.5755	1.14523	2.21182
FAS	0.00206733	0.0379524	19.2999	42.5869	1.14181	2.20658
NFKBIZ	0.00329395	0.0467808	10.9878	24.1931	1.13869	2.20181
SBDSP1	1.01032e-07	0.000407142	42.7052	93.2753	1.12708	2.18417
CLIC4	1.03842e-05	0.00323689	74.5672	161.985	1.11925	2.17234
FHL1	0.000371132	0.0171746	303.031	651.871	1.10512	2.15117
CDC42EP3	0.000202311	0.0127164	173.989	373.668	1.10276	2.14766
ZEB2	0.00362615	0.0490351	5.75096	12.3036	1.0972	2.1394
RRAS	0.000257363	0.0143991	47.4704	100.954	1.08859	2.12666
SRXN1	0.00293833	0.0442838	42.0042	88.8693	1.08115	2.11572
CTIF	0.00273061	0.042765	20.1632	42.4556	1.07423	2.10559
CCPG1	0.000565758	0.0203806	81.8567	172.071	1.07183	2.1021
GARS	0.00243938	0.0409509	72.3113	151.786	1.06974	2.09906
ABAT	2.39579e-05	0.00484268	10.333	21.6686	1.06835	2.09703
SIRPA	0.000959069	0.0265811	23.9763	50.2517	1.06756	2.09589
CHPT1	1.68892e-05	0.00422894	16.5767	34.6302	1.06288	2.08909
P4HB	0.00281444	0.0432969	557.796	1164.37	1.06174	2.08745
DYNLT3	0.000260797	0.0144104	20.4618	42.5933	1.05769	2.0816
MFSD1	0.000353396	0.016729	112.771	232.685	1.04498	2.06333
CHPF	0.00151574	0.0330263	141.686	292.304	1.04478	2.06305
LDHA	0.00191958	0.0366039	1912.42	3929.71	1.03902	2.05484
DMPK	0.00128555	0.0305842	44.8116	91.8825	1.03592	2.05042
ATP10D	0.00340299	0.0474245	85.4421	175.151	1.03558	2.04994
RCAN2	3.11757e-06	0.00172541	27.326	55.9044	1.03269	2.04583
PLCB4	0.000935302	0.0262125	21.7677	44.4855	1.03114	2.04364
GPR176	4.10675e-05	0.00653402	8.53382	17.4154	1.0291	2.04075
RUSC2	0.00240591	0.0406953	15.6077	31.7618	1.02504	2.03501
DOCK4	0.00238437	0.0405555	10.0662	20.404	1.01933	2.02698
VCL	0.00322394	0.0460626	70.0845	142.026	1.01899	2.0265
ZNF528	2.16167e-05	0.00471676	18.0316	36.5197	1.01815	2.02532
SELENOM	0.000504783	0.0195687	186.547	377.543	1.0171	2.02385
RSU1	0.00228485	0.0400216	54.4649	109.792	1.01137	2.01583
C15orf41	0.0012063	0.0296873	5.72432	11.4227	0.996732	1.99547
RTCA	0.000325384	0.015754	17.1923	34.1837	0.991549	1.98832
MAFG	0.0010103	0.0270725	17.0546	33.8944	0.990885	1.9874
TMEM54	0.00170441	0.0348478	9.01695	17.8261	0.983284	1.97696
SPIRE1	0.000213996	0.0129705	17.8484	35.2101	0.980198	1.97274
PRKAG2	0.00179141	0.0355066	8.53557	16.7821	0.975366	1.96614
CPPED1	0.000302216	0.0153621	11.8937	23.3655	0.974186	1.96453
PQLC2L	0.00199837	0.0372233	6.37746	12.4895	0.969666	1.95839
RBPMS	0.00246615	0.0411672	38.5564	75.4121	0.967825	1.95589
ZHX3	0.00187795	0.0364434	19.0845	37.3229	0.967663	1.95567
CAVIN1	0.000550781	0.0201742	203.174	394.958	0.958987	1.94394
SETD7	0.00297168	0.0444436	36.9729	71.6955	0.955415	1.93914
FAM174A	0.00116636	0.0292528	14.3638	27.7905	0.952156	1.93476
BLCAP	0.000775699	0.0240814	32.9377	63.5927	0.949123	1.9307
PRKCA	0.000288139	0.0149695	10.8118	20.8063	0.944419	1.92441
ACTN1	5.22039e-06	0.00227818	243.255	467.621	0.942869	1.92235
ARHGAP26	0.00301221	0.0446685	18.7658	35.8369	0.933335	1.90968
BRSK1	0.00187789	0.0364434	10.3613	19.7687	0.932005	1.90793
AVEN	0.000509309	0.0196186	22.0802	42.0823	0.930458	1.90588
LTBP2	0.000555361	0.0202448	113.399	216.118	0.930414	1.90582
NCDN	0.000525029	0.0198007	25.5022	48.579	0.929711	1.90489
LARP6	0.00220898	0.0395326	65.6578	124.958	0.928401	1.90316
NIPA1	0.000209682	0.0128622	9.34656	17.769	0.926855	1.90113
PLPPR2	0.000325931	0.015754	21.0833	40.0367	0.925219	1.89897
CCDC9B	0.00154041	0.0333698	17.587	33.3873	0.924793	1.89841
DDA1	0.0021436	0.0389778	66.9081	126.966	0.924186	1.89761
FTL	0.00199338	0.0372129	2217.75	4201.99	0.921976	1.89471
TALDO1	0.00275706	0.042765	135.983	257.447	0.920844	1.89322
DAPK3	0.00031027	0.015589	41.7625	79.0655	0.920842	1.89322
GABARAPL1	0.000631913	0.0215443	151.156	286.007	0.920014	1.89213
SCPEP1	0.00122987	0.0299318	29.8697	56.3133	0.914794	1.8853
PRRX1	0.00287161	0.0438171	256.991	482.523	0.908878	1.87758
MAPRE3	0.000253671	0.0143503	22.6724	42.5666	0.908786	1.87747
MYADM	0.00203546	0.0375281	21.1549	39.6166	0.905115	1.87269
KLHL21	0.00073552	0.0233316	27.3466	51.1671	0.903856	1.87106
FICD	0.00288902	0.0439073	7.07824	13.2206	0.90133	1.86779
PRDX1	0.00096971	0.0266871	945.468	1765.11	0.900662	1.86692
SUSD1	0.00159894	0.0340143	10.3581	19.2484	0.893977	1.85829
STUB1	0.000384901	0.0173934	64.5485	119.384	0.88716	1.84953
IDS	2.81421e-05	0.00530669	121.291	224.106	0.885703	1.84766
RASAL2	0.000151569	0.0109201	6.73457	12.4371	0.884997	1.84676
PIGCP1	0.000446195	0.0186207	6.47626	11.9343	0.88188	1.84278
SEZ6L2	4.21253e-05	0.00655243	36.3145	66.6044	0.875074	1.8341
PAM	0.000504319	0.0195687	137.492	251.31	0.870124	1.82782
RRAS2	1.97696e-06	0.00131287	29.3464	53.5148	0.866753	1.82355
DSTN	0.000172617	0.0116148	142.694	259.903	0.865051	1.8214
ENTPD7	0.00244142	0.0409509	9.09085	16.5024	0.860184	1.81527
RRM2B	0.00128952	0.0305842	61.0307	110.7	0.859052	1.81385
PPME1	0.000150385	0.0108862	44.6675	80.9694	0.858152	1.81271
CLIP1	0.0004758	0.0191751	69.2826	125.431	0.856328	1.81042
MAFK	0.00147541	0.032881	13.017	23.5441	0.85497	1.80872
RANBP9	0.00105761	0.0277483	78.6621	142.143	0.853607	1.80701
ARMCX3	0.000121837	0.0101625	70.7579	127.346	0.847789	1.79974
BASP1	0.00250206	0.0413681	204.68	367.542	0.84454	1.79569
TSPYL2	0.000173443	0.0116192	28.4812	51.0591	0.842158	1.79273
QSOX1	0.000211375	0.0128627	197.037	352.373	0.838639	1.78836
CYLD	1.22534e-05	0.00353129	25.2806	45.175	0.837496	1.78695
TARSL2	0.000834689	0.0247684	10.4624	18.6247	0.832008	1.78016
MRC2	0.00105855	0.0277483	160.768	285.825	0.830154	1.77788
RNLS	0.00118215	0.0293773	7.04688	12.5119	0.82825	1.77553
TMEM159	7.81618e-05	0.00874959	25.4568	45.1936	0.828068	1.77531
SLC39A11	0.0013029	0.0307582	14.6885	26.0764	0.828054	1.77529
MAP1LC3B2	0.000364998	0.0170787	17.2248	30.5223	0.825373	1.77199
GFPT1	0.000107117	0.00957077	37.5892	66.5589	0.824313	1.77069
SERAC1	0.000546517	0.0201145	7.70264	13.6066	0.820879	1.76648
CYB561	0.000456689	0.0187943	20.4924	36.1875	0.820405	1.7659
TPRG1L	3.41223e-05	0.00591052	44.5299	78.564	0.819094	1.7643
ZMAT3	6.77025e-05	0.00814242	44.9019	78.8992	0.813233	1.75714
PELO	0.00106111	0.0277525	28.5898	50.1259	0.810053	1.75328
HABP4	4.90886e-06	0.00220523	8.01764	14.0501	0.809329	1.7524
ATP6V0A1	0.00257252	0.041557	48.9593	85.7315	0.808242	1.75108
C11orf24	0.00246963	0.0411802	38.4049	66.9947	0.802755	1.74443
PLA2G12A	0.000117771	0.0100658	11.8643	20.6663	0.80065	1.74189
NXPE3	0.000513372	0.0196186	9.27675	16.1552	0.800307	1.74147
GLIPR2	0.000534942	0.0199328	7.762	13.503	0.798784	1.73963
DGKA	0.00200517	0.0373045	42.7839	74.2348	0.795028	1.73511
C11orf68	0.000132228	0.0104725	25.7974	44.6427	0.791195	1.73051
PGPEP1	0.000141332	0.0107277	24.1523	41.6528	0.786255	1.72459
POFUT2	0.000856169	0.0249321	37.8594	65.2089	0.784416	1.7224
ACOT9	8.92381e-05	0.00894585	23.586	40.5941	0.783338	1.72111
BNIP3	0.00078278	0.0241309	24.9809	42.9696	0.782493	1.7201
NPTN	0.000268855	0.0146139	183.018	314.695	0.781968	1.71947
C16orf45	0.000523033	0.0198007	29.9189	51.3481	0.779256	1.71625
DAGLB	0.000143279	0.0107277	7.96014	13.6602	0.77911	1.71607
TANGO2	0.000674316	0.0222933	21.8291	37.383	0.77613	1.71253
MR1	0.00078609	0.0241309	24.2678	41.4452	0.772166	1.70783
FAM114A1	0.00146926	0.0328091	90.4109	154.121	0.769491	1.70467
ASPH	0.00133584	0.0312939	383.043	651.932	0.767217	1.70198
AAK1	0.00149688	0.0330106	41.4362	70.4481	0.765671	1.70016
ACSL4	0.000958591	0.0265811	102.99	174.895	0.763989	1.69818
NOMO1	0.000161194	0.0112807	140.761	238.99	0.763701	1.69784
TAF7	7.00267e-05	0.00824406	37.9152	64.3552	0.763281	1.69735
SEL1L	8.70792e-05	0.00894585	47.3993	80.3185	0.760865	1.69451
VPS37A	0.000526802	0.0198187	34.738	58.7043	0.756951	1.68991
DNAJB9	7.41371e-05	0.00857856	26.3536	44.4271	0.753442	1.68581
SIL1	0.00104905	0.0277109	83.5193	140.408	0.749443	1.68114
STXBP1	0.00241791	0.0408401	36.4146	61.1608	0.748092	1.67957
WDR47	0.000208094	0.0128622	8.94778	15.0073	0.746061	1.67721
ERCC5	0.00310266	0.0452361	17.9849	30.0344	0.739826	1.66997
CREB3L2	0.00128752	0.0305842	39.2272	65.4203	0.737881	1.66773
KANK1	0.000795305	0.0241309	8.48489	14.1438	0.737197	1.66693
OSTF1	0.00246585	0.0411672	16.9544	28.2447	0.736321	1.66592
PCYT1A	0.000120668	0.0101625	35.8365	59.6179	0.734316	1.66361
SLC9B2	0.00275055	0.042765	27.9288	46.4428	0.733701	1.6629
MAP4	0.000848608	0.0249262	135.696	224.522	0.726487	1.6546
ALDOA	0.00124998	0.0300192	878.333	1451.22	0.724423	1.65224
NDUFAF2	0.000578387	0.0207284	17.3347	28.484	0.71649	1.64318
IARS	0.00234453	0.0402402	83.8651	137.575	0.714072	1.64043
GNPTAB	0.00227253	0.0399673	7.63427	12.522	0.713909	1.64024
DUSP3	0.00115955	0.0292402	30.3276	49.7234	0.713293	1.63954
NOMO2	0.00310755	0.0452377	112.147	182.444	0.70206	1.62683
ZCCHC7	0.000168974	0.0115219	18.4246	29.9269	0.69981	1.62429
PRKACB	0.00204471	0.0376276	18.2736	29.5693	0.694336	1.61814
RAB11FIP5	0.000335065	0.0161444	34.1914	55.217	0.691481	1.61494
WIPI1	0.000238051	0.0139846	71.1065	114.796	0.691018	1.61442
CCSER2	0.000627938	0.0215443	28.9483	46.7347	0.691015	1.61442
SEC22B	4.68833e-05	0.00692293	21.9002	35.3443	0.690534	1.61388
MAP1LC3B	5.57424e-05	0.00745589	85.7223	137.891	0.685783	1.60857
CALU	0.00294278	0.0442838	213.976	344.079	0.68529	1.60803
PHLDA3	0.000190544	0.01228	56.2055	90.3309	0.684509	1.60716
CYB5R3	0.00178864	0.0355066	216.82	347.682	0.681274	1.60356
DDR2	9.26084e-05	0.00895254	70.416	112.903	0.681112	1.60338
MAP3K3	0.000132582	0.0104725	17.2034	27.5708	0.680447	1.60264
RPL23AP82	0.00233187	0.040217	14.523	23.2717	0.680239	1.60241
YKT6	0.00134876	0.0314039	79.2805	127.034	0.680181	1.60234
TMX4	0.0016037	0.0340681	39.9828	63.8545	0.675411	1.59705
RMDN3	0.00280066	0.0432094	32.1805	51.3661	0.67463	1.59619
LAMB2	0.00179091	0.0355066	173.546	276.534	0.672136	1.59343
RAB3GAP1	8.81424e-05	0.00894585	38.1485	60.7767	0.671891	1.59316
FKBP10	0.000592759	0.0209095	319.714	507.951	0.667908	1.58877
TMEM99	0.00251131	0.0413681	8.42961	13.3778	0.666309	1.58701
TPD52L2	0.00207874	0.0380704	88.091	139.542	0.663635	1.58407
NRBF2	0.00142191	0.0321407	12.1709	19.2789	0.663582	1.58401
SARAF	0.000856969	0.0249321	627.977	993.784	0.662221	1.58252
MPP5	0.00231114	0.040217	25.0462	39.4898	0.656885	1.57667
GTF2H1	0.000198566	0.0125847	48.1738	75.8935	0.655729	1.57541
GOLIM4	0.000530408	0.0198688	42.4883	66.8839	0.654593	1.57417
CXorf40B	0.00143297	0.0321752	19.9176	31.3093	0.652547	1.57194
HEBP1	0.000131699	0.0104725	71.555	112.353	0.650914	1.57016
SELENOW	0.0014047	0.032023	125.45	196.563	0.647878	1.56686
PTPN14	0.000819186	0.0243903	55.0312	86.1294	0.646255	1.5651
BPGM	0.000153179	0.0109843	23.3273	36.4806	0.645114	1.56386
LRPAP1	0.000661151	0.0220972	166.612	259.857	0.64123	1.55966
HERPUD1	0.00170055	0.0348478	224.827	350.494	0.640572	1.55895
NFE2L1	0.000395469	0.017662	373.799	581.855	0.638396	1.5566
ARL6IP5	0.00122633	0.0299318	139.208	216.536	0.637358	1.55548
CLCN3	0.000975307	0.0267477	48.5594	75.4907	0.636547	1.5546
FAM219A	0.000416285	0.0180634	11.2027	17.4089	0.635984	1.554
EDEM3	0.000645345	0.0218559	23.0341	35.7592	0.634541	1.55244
NDEL1	0.000664514	0.0221611	38.712	60.0678	0.633811	1.55166
GNAQ	0.00275076	0.042765	22.4307	34.792	0.633281	1.55109
SRA1	0.0030666	0.0451117	54.5151	84.5417	0.633007	1.55079
NUDT9	0.000745297	0.02352	35.9044	55.5986	0.630887	1.54852
ZCCHC17	0.000277666	0.0149102	33.1255	51.2953	0.630885	1.54851
MTRR	0.000965344	0.0266631	48.8696	75.4698	0.626962	1.54431
CENPT	0.00251901	0.0413681	25.1215	38.7676	0.625932	1.54321
ANKLE2	0.00348538	0.0479015	61.0723	94.2032	0.625259	1.54249
NUDT4B	0.00139163	0.03182	30.7056	47.3197	0.623941	1.54108
DPH3	0.000322554	0.015754	16.2088	24.9719	0.623528	1.54064
RHOQ	0.000795369	0.0241309	40.42	62.207	0.622009	1.53902
FKBP14	0.00300427	0.0446374	26.3189	40.4986	0.62177	1.53876
CDC42BPA	0.000879183	0.0252418	28.3286	43.5401	0.620085	1.53697
BTBD10	0.00235132	0.0402402	25.9685	39.8933	0.619382	1.53622
DCUN1D3	0.00297464	0.0444436	8.34902	12.8036	0.616875	1.53355
DAP	9.83809e-05	0.00937576	191.699	293.96	0.616776	1.53344
ACYP2	0.00372883	0.0496983	20.1498	30.8719	0.615531	1.53212
G3BP2	0.000304488	0.0153702	174.331	266.147	0.610393	1.52667
EIF5	0.000292917	0.0151382	210.065	320.638	0.610111	1.52638
GBA	0.00192987	0.0367083	93.3798	142.433	0.609096	1.5253
HSF1	0.00103871	0.02764	42.5236	64.7629	0.606905	1.52299
SLC25A38	0.0014388	0.0322231	34.508	52.5039	0.605494	1.5215
PAWR	0.000482739	0.0192104	91.5088	139.162	0.604782	1.52075
BRI3	0.00169849	0.0348478	91.1602	138.624	0.604699	1.52066
NUDT4	0.00048574	0.0192207	220.35	334.298	0.601339	1.51712
TNPO1	0.000600698	0.0210578	174.58	264.686	0.600392	1.51613
CD99P1	0.0029695	0.0444436	18.858	28.5805	0.599851	1.51556
SPR	0.000605932	0.0211785	18.4506	27.9508	0.599222	1.5149
EDA2R	0.000480192	0.0192001	9.65643	14.612	0.597589	1.51319
ACTR3	0.00167137	0.0347186	124.713	188.539	0.596251	1.51178
TPR	0.00250009	0.0413681	60.7145	91.6633	0.594303	1.50974
REEP5	0.000312052	0.0156272	152.014	229.446	0.593945	1.50937
ATP6V1G1	0.00048365	0.0192104	171.28	258.368	0.593073	1.50846
C1orf52	0.00118323	0.0293773	20.3093	30.6327	0.592932	1.50831
WWC3	0.00183366	0.0358609	17.7098	26.6972	0.592136	1.50748
BCL10	0.000513103	0.0196186	16.1592	24.3165	0.589581	1.50481
HERC4	0.000786327	0.0241309	32.5948	49.0142	0.588557	1.50374
ISCU	0.000426225	0.0183057	169.88	255.263	0.587467	1.50261
TMEM41A	0.00171547	0.0349361	11.3625	17.0676	0.586988	1.50211

## Sheet: F99 - P0 v P3 Down
target_id	pval	qval	F99_P0	F99_P3	log2FC	FC
TMEM178A	2.99095e-05	0.00537456	69.978	2.68598	-4.70338	-26.0531
NPNT	4.71379e-05	0.00692293	14.3988	0.647071	-4.47588	-22.2523
PDGFB	0.00100335	0.0269809	12.9433	0.687343	-4.23503	-18.8309
GNG4	3.64277e-07	0.000555677	18.3346	0.9817	-4.22314	-18.6764
THBS4	5.57971e-05	0.00745589	14.6396	0.830814	-4.1392	-17.6207
CPXM1	4.56734e-06	0.00211399	24.2663	1.45571	-4.05916	-16.6698
TAC3	0.0002801	0.0149102	15.0766	1.07078	-3.81558	-14.08
KCNK5	0.000120892	0.0101625	31.4117	2.41994	-3.69826	-12.9804
GALNT14	3.71639e-05	0.00610367	30.1262	2.41628	-3.64016	-12.468
DKK4	0.000323207	0.015754	21.1363	1.80527	-3.54944	-11.7082
FGF9	0.00028449	0.0149695	23.7738	2.24532	-3.40438	-10.5881
SFRP1	0.0024956	0.0413681	91.9232	9.99856	-3.20064	-9.19365
CHSY3	0.000133164	0.0104725	17.6444	2.08242	-3.08288	-8.47301
TNNC1	0.000141159	0.0107277	71.9741	8.97417	-3.00363	-8.02014
C1QL1	0.000788477	0.0241309	22.6424	2.9014	-2.9642	-7.80394
FRMD3	0.000454421	0.0187943	35.4171	4.65943	-2.92622	-7.60116
CRB2	0.00127529	0.0304356	33.5903	4.43641	-2.92058	-7.57151
SLC4A11	0.00267884	0.0426048	329.476	45.6726	-2.85077	-7.21387
MAL	0.00188015	0.0364434	115.766	16.8285	-2.78223	-6.87914
CDH23	0.00215731	0.0390831	43.8807	6.39703	-2.77811	-6.85955
PTGDS	0.00134586	0.0314039	1650.12	242.128	-2.76873	-6.81508
ACBD7	0.000926847	0.0261676	12.3097	1.87422	-2.71543	-6.5679
C2orf40	0.00268704	0.0426048	76.0128	11.7526	-2.69327	-6.46777
PIP5K1B	0.00109942	0.0286358	207.954	32.9846	-2.6564	-6.30458
ANK1	1.37318e-07	0.000407142	46.9461	7.44744	-2.65619	-6.30365
EGLN3	0.00187091	0.0364434	13.0844	2.18039	-2.58519	-6.00095
LMNB1	6.33294e-06	0.00248991	25.311	4.30581	-2.55541	-5.87835
LRRN1	0.00233459	0.040217	91.2332	15.7889	-2.53065	-5.77831
CDKN1C	0.000166759	0.0114733	53.205	9.28644	-2.51837	-5.72932
IGF1	0.00268895	0.0426048	11.2854	2.00472	-2.49299	-5.62943
CHI3L1	0.00116394	0.0292402	1003.57	182.296	-2.46078	-5.50513
PDZRN3	0.000653192	0.0219272	105.326	19.2813	-2.44958	-5.46258
KHDRBS3	1.42398e-05	0.00374998	29.1549	5.37424	-2.4396	-5.42493
PLEKHG1	6.05055e-08	0.000407142	24.4411	4.57038	-2.41893	-5.34773
CDON	0.00010862	0.00960534	373.094	70.7657	-2.39842	-5.27224
APOL4	9.50886e-06	0.0030258	41.8783	8.0384	-2.38122	-5.20977
TMEM176A	0.00100977	0.0270725	11.5185	2.21459	-2.37884	-5.20117
CGNL1	4.24702e-05	0.00655243	22.6668	4.37661	-2.37269	-5.17906
NTN1	0.00258236	0.0416504	202.109	39.6366	-2.35023	-5.09904
USP32P3	0.00195953	0.0369504	18.8079	3.69834	-2.34639	-5.08551
KIF26B	0.0016932	0.0348478	18.029	3.61316	-2.31899	-4.98983
DENND2A	0.000123602	0.0101625	13.1824	2.667	-2.30533	-4.94279
OLFML2B	0.00046099	0.0188771	16.5426	3.38898	-2.28727	-4.8813
LAMP3	0.000415076	0.0180634	78.5968	16.1357	-2.28421	-4.87098
TMEM88	0.000277318	0.0149102	11.3865	2.48034	-2.19872	-4.59071
APOE	0.000325578	0.015754	24.7998	5.44001	-2.18865	-4.55878
IL18BP	0.000429183	0.018327	20.7699	4.57242	-2.18347	-4.54243
ADRB2	0.000370156	0.0171746	23.9715	5.35636	-2.162	-4.47534
COL8A2	0.00308869	0.0451884	570.409	132.489	-2.10612	-4.30532
MYO15B	3.68365e-05	0.00610367	12.6338	2.94027	-2.10327	-4.29683
SNCA	0.000111119	0.00975423	269.795	63.5431	-2.08605	-4.24585
DMKN	0.000568057	0.0204153	59.6917	14.2277	-2.06883	-4.19545
ZNF423	2.13833e-05	0.00471676	16.859	4.03058	-2.06446	-4.18278
RAMP2	7.27671e-06	0.0025738	13.7365	3.32631	-2.04602	-4.12965
KIF20A	0.00143293	0.0321752	15.8009	3.8849	-2.02406	-4.06726
CHRNA5	4.24e-05	0.00655243	12.3017	3.02925	-2.02183	-4.06098
TRIB2	2.45951e-05	0.00484268	78.8744	19.5493	-2.01244	-4.03464
AFAP1L2	0.000294434	0.0151382	31.4752	8.00724	-1.97484	-3.93084
ITM2C	1.28044e-05	0.0035559	749.813	192.548	-1.96132	-3.89417
BIRC5	0.00166996	0.0347186	17.11	4.41604	-1.95402	-3.87452
SCNN1A	0.000193047	0.0123891	60.9302	15.9321	-1.93522	-3.82436
CXADR	8.63661e-05	0.00894585	187.955	50.1633	-1.90568	-3.74686
FKBP5	0.000146521	0.0108862	14.7141	3.95871	-1.8941	-3.7169
SEPT4	0.00307274	0.0451117	11.8309	3.18774	-1.89195	-3.71137
MDK	1.79648e-05	0.00424981	768.1	207.221	-1.89012	-3.70666
CADM1	1.13004e-05	0.00337611	199.543	53.8981	-1.88839	-3.70223
RAB20	0.0001051	0.00957077	11.5246	3.13435	-1.87848	-3.67688
CDK1	0.00347501	0.0478174	14.2483	3.92621	-1.85959	-3.62904
FBLN7	3.5396e-05	0.00594108	12.5035	3.48306	-1.8439	-3.5898
MAFB	0.000148674	0.0108862	11.7721	3.28318	-1.8422	-3.58558
TENT5C	4.10157e-05	0.00653402	12.7134	3.54822	-1.84118	-3.58303
COL6A3	0.00295204	0.0443357	35.3264	9.87963	-1.83822	-3.57569
MT1F	0.00112964	0.0289498	15.0153	4.24127	-1.82386	-3.54028
TOP2A	0.00336091	0.0471094	29.5237	8.40021	-1.81337	-3.51463
SERPINF1	0.00356793	0.0485709	1927.04	557.555	-1.7892	-3.45623
GPC4	0.00275342	0.042765	182.601	52.8931	-1.78754	-3.45226
CENPF	0.00255206	0.041557	16.6327	4.89976	-1.76324	-3.39459
PCDH18	0.000226758	0.0135824	137.793	40.9472	-1.75067	-3.36514
TMEM97	7.63035e-05	0.00869746	15.9499	4.76691	-1.74242	-3.34596
SERPINI1	0.00149014	0.0330106	137.724	41.2484	-1.73937	-3.33889
UBE2C	0.00356261	0.0485418	23.2996	7.01631	-1.73152	-3.32078
INSIG1	0.000259649	0.0144104	184.206	55.5741	-1.72883	-3.31459
SPON1	0.0022434	0.0397515	424.951	128.428	-1.72634	-3.30887
TMEM64	7.5684e-06	0.0025738	65.2757	19.792	-1.72163	-3.29808
RDH10	0.000910471	0.0258486	76.2549	23.4909	-1.69873	-3.24615
SLC27A3	0.000711057	0.0228166	13.0808	4.03455	-1.69697	-3.2422
GMPR	0.000997626	0.0269699	32.5478	10.1721	-1.67794	-3.1997
FOXM1	0.000629057	0.0215443	14.9375	4.67019	-1.67739	-3.19849
SLC12A2	0.00364904	0.0491277	128.029	40.1633	-1.67253	-3.18773
C8orf88	5.79496e-05	0.00757471	16.5614	5.29118	-1.64616	-3.13
RARRES3	0.00219867	0.0394345	14.0914	4.50805	-1.64424	-3.12583
CADM4	0.00025609	0.0143991	59.0005	19.2425	-1.61643	-3.06616
WSCD1	0.000710509	0.0228166	21.4499	7.04367	-1.60658	-3.04528
NUAK2	0.00221974	0.0395617	35.4511	11.6521	-1.60525	-3.04248
COLEC12	0.00217689	0.0392487	72.7454	24.091	-1.59436	-3.01961
SOCS3	0.00105914	0.0277483	96.6689	32.0933	-1.59078	-3.01212
LAPTM4B	0.000126085	0.0102603	176.075	58.6144	-1.58686	-3.00396
TMEM220	0.000112659	0.00983284	12.8758	4.3139	-1.57759	-2.98471
KLHL29	0.00339431	0.0473468	19.689	6.61457	-1.57367	-2.97661
NID1	0.000395	0.017662	148.273	49.9607	-1.56939	-2.96778
TMTC4	0.000379187	0.0172713	19.6851	6.64927	-1.56584	-2.96049
SORBS1	0.00316059	0.0455547	28.2764	9.73988	-1.53762	-2.90315
PCOLCE	0.00251231	0.0413681	831.517	290.866	-1.51539	-2.85877
PTTG1	0.000504688	0.0195687	34.986	12.3182	-1.50598	-2.84018
LDLRAD3	0.00100035	0.0269699	29.1672	10.381	-1.4904	-2.80967
NDRG2	0.000856023	0.0249321	17.3399	6.2127	-1.4808	-2.79103
CA2	0.00361513	0.0490351	304.581	109.703	-1.47322	-2.7764
TMEM119	0.000691934	0.0227282	57.9545	20.8891	-1.47217	-2.7744
SPRY1	0.00221482	0.0395326	111.991	41.0881	-1.4466	-2.72564
TSPAN6	0.00169608	0.0348478	397.39	147.108	-1.43368	-2.70135
CPNE8	0.000616655	0.0214551	28.2929	10.4931	-1.431	-2.69634
LHFPL6	0.000627256	0.0215443	129.79	48.2748	-1.42684	-2.68857
COL6A2	0.00195556	0.0369504	43.8144	16.369	-1.42044	-2.67667
ZNF385A	0.00187668	0.0364434	30.9444	11.603	-1.41518	-2.66693
SCARA3	0.00096829	0.0266871	55.4948	20.83	-1.41369	-2.66418
MEX3A	0.000429559	0.018327	14.1945	5.35129	-1.40737	-2.65253
CADPS2	0.00275148	0.042765	13.1286	4.95471	-1.40584	-2.64973
CYTL1	0.00150582	0.0330233	12.5147	4.74685	-1.39858	-2.63641
OPN3	0.00340878	0.0474619	31.7768	12.1447	-1.38765	-2.61652
METTL7A	0.00248222	0.041345	26.6688	10.2368	-1.38139	-2.60519
ADAMTS7P4	0.0036995	0.0495669	17.1705	6.69204	-1.35941	-2.56581
CD74	0.00222446	0.0395995	86.7683	33.9599	-1.35334	-2.55503
STXBP2	0.00141645	0.0321407	12.2763	4.82569	-1.34707	-2.54395
RBP1	0.000339393	0.0162504	154.31	60.8552	-1.34238	-2.53569
TMC6	0.000163221	0.0112807	22.4263	8.9101	-1.33168	-2.51696
CHST1	0.000425867	0.0183057	20.3478	8.18393	-1.314	-2.48631
HOMER1	0.000315763	0.01571	20.7239	8.50451	-1.28499	-2.43681
GLDC	0.00253654	0.0414808	21.7113	8.9209	-1.28319	-2.43376
APOD	0.000836749	0.0247684	436.739	180.052	-1.27836	-2.42563
TTYH3	3.33233e-07	0.000555677	83.2041	34.3225	-1.2775	-2.42418
NCAPG2	2.93735e-05	0.00537456	15.3178	6.3571	-1.26877	-2.40956
SPAG5	0.0031038	0.0452361	12.6244	5.24028	-1.2685	-2.4091
TSPAN15	0.00256847	0.041557	39.0574	16.2673	-1.26362	-2.40098
PRC1	0.00294659	0.0442975	38.4982	16.1141	-1.25646	-2.38909
CDCA7L	0.000196269	0.0124909	11.8471	4.97626	-1.2514	-2.38073
TPX2	0.00163117	0.0343519	15.4388	6.55113	-1.23674	-2.35666
LRIG1	0.00191273	0.0366039	778.844	336.095	-1.21247	-2.31734
EFS	2.29356e-05	0.00484268	15.6169	6.74378	-1.21148	-2.31575
TRIM59	0.000262282	0.0144104	12.4089	5.38326	-1.20483	-2.3051
CRLS1	0.000410912	0.0180634	67.3469	29.2556	-1.2029	-2.30202
FOXO1	0.00267684	0.0426048	18.5936	8.13303	-1.19294	-2.28619
SOBP	0.000275903	0.0149102	14.2088	6.22903	-1.18971	-2.28106
ZNF22	6.39174e-05	0.00781019	11.8024	5.20188	-1.18198	-2.26888
LRIG3	0.00125215	0.0300241	25.4465	11.2361	-1.17933	-2.26472
LRRCC1	0.00149329	0.0330106	11.7618	5.23135	-1.16885	-2.24833
PDZD2	0.00173329	0.035048	16.8416	7.5158	-1.16403	-2.24082
SYNE2	0.000149096	0.0108862	33.269	14.8711	-1.16166	-2.23715
MTSS1	0.000177877	0.0117107	12.2783	5.50268	-1.15791	-2.23134
MARCKSL1	0.000117963	0.0100658	257.024	115.254	-1.15709	-2.23006
GXYLT2	0.00126652	0.0302805	57.8815	25.9858	-1.15538	-2.22742
WLS	0.00208949	0.0382214	565.028	257.107	-1.13595	-2.19763
ITPKB	0.00149348	0.0330106	22.6498	10.311	-1.13532	-2.19667
PAN2	0.000347465	0.0165333	15.046	6.86164	-1.13275	-2.19277
STMN1	0.00131071	0.0308948	187.715	85.69	-1.13135	-2.19063
MAF	0.000522064	0.0198007	23.5137	10.7591	-1.12794	-2.18546
FZD1	0.00262083	0.0419909	17.3282	7.96933	-1.12059	-2.17436
ACAT2	0.000267519	0.0145932	82.1649	37.807	-1.11987	-2.17327
MSH2	0.00235015	0.0402402	19.7955	9.12355	-1.11751	-2.16972
VANGL2	0.00334107	0.0469904	12.7921	5.90589	-1.11503	-2.166
ROM1	8.48215e-05	0.00894585	29.5393	13.6629	-1.11237	-2.162
SLC8B1	0.001373	0.0315692	31.0443	14.3697	-1.11129	-2.16039
FADS2	0.000583556	0.0207284	598.812	279.214	-1.10073	-2.14464
LIMD2	0.000853044	0.0249321	12.2727	5.72844	-1.09923	-2.14241
RIN2	0.002877	0.0438556	46.8611	21.8885	-1.09822	-2.1409
NRM	0.000142288	0.0107277	12.162	5.69913	-1.09357	-2.13401
SEMA6D	0.00214002	0.038959	17.843	8.36311	-1.09325	-2.13354
SREBF1	2.46245e-05	0.00484268	78.9477	37.0045	-1.0932	-2.13346
PATZ1	0.000126289	0.0102603	20.0311	9.40886	-1.09015	-2.12897
SLC25A25	0.00195282	0.0369504	43.8865	20.6262	-1.0893	-2.1277
GBGT1	0.00183361	0.0358609	20.5089	9.64196	-1.08885	-2.12705
TRIM25	0.00137258	0.0315692	56.9399	27.242	-1.06361	-2.09015
TGIF2	0.000386314	0.0174058	13.1509	6.29736	-1.06234	-2.08831
IFITM2	0.0025163	0.0413681	977.977	469.215	-1.05955	-2.08428
TNFRSF25	0.00135435	0.031486	16.82	8.1077	-1.05281	-2.07457
GGH	0.000226355	0.0135824	30.5006	14.8182	-1.04147	-2.05832
RPL39L	0.0015219	0.0331112	15.0537	7.31998	-1.04021	-2.05652
NPHP4	0.00227914	0.0399673	11.8193	5.80726	-1.02522	-2.03526
TMEM132A	3.27595e-06	0.00172541	130.58	64.3492	-1.02094	-2.02925
ADGRL2	1.48919e-05	0.00379098	112.637	55.5363	-1.02018	-2.02818
PAFAH1B3	1.80587e-05	0.00424981	39.7011	19.7569	-1.00682	-2.00948
ELOVL5	0.00113734	0.0290636	175.575	87.4506	-1.00555	-2.0077
SULF2	0.00241982	0.0408401	478.182	238.996	-1.00057	-2.00079
SLC25A13	0.000233224	0.0138072	31.6123	15.9622	-0.985824	-1.98044
WDR34	4.59471e-05	0.00688035	25.4199	12.9373	-0.974429	-1.96486
ZNF618	0.00169381	0.0348478	31.5295	16.0874	-0.970776	-1.95989
SCD	0.00176657	0.0352826	457.46	233.425	-0.970686	-1.95977
SVBP	0.00024545	0.0141472	21.4174	11.0084	-0.960184	-1.94556
KIAA0895	0.000753808	0.0236687	15.7627	8.11057	-0.958636	-1.94347
TM7SF2	0.000795043	0.0241309	78.8785	40.751	-0.952798	-1.93562
GPCPD1	0.000302736	0.0153621	26.9192	13.9532	-0.948044	-1.92925
CDC25B	0.00231215	0.040217	31.4647	16.3191	-0.94717	-1.92809
TEAD4	0.000286721	0.0149695	20.5038	10.6458	-0.945612	-1.92601
MFAP2	0.00221553	0.0395326	95.7178	49.7588	-0.943835	-1.92363
PTMA	6.15987e-05	0.00776335	1314.04	684.936	-0.939966	-1.91848
TSPAN9	2.3462e-05	0.00484268	75.4273	39.3629	-0.938248	-1.9162
H1FX	7.84794e-05	0.00874959	90.8513	47.6122	-0.932175	-1.90815
FADS1	0.00121839	0.0298712	134.827	71.2503	-0.920138	-1.8923
FOXRED2	0.000123755	0.0101625	13.8568	7.34204	-0.916336	-1.88732
PRPF38A	3.48269e-05	0.00591052	34.5766	18.3268	-0.915845	-1.88667
KDELC2	0.000541331	0.0200008	82.732	43.9614	-0.912208	-1.88192
TRPS1	0.000324666	0.015754	30.4941	16.2045	-0.91214	-1.88184
CCDC28B	6.20484e-05	0.00776335	17.3106	9.20017	-0.911927	-1.88156
DNMT3A	0.000184105	0.0119661	19.3248	10.3318	-0.903359	-1.87042
C21orf91	0.00330576	0.0468822	13.5565	7.27167	-0.898628	-1.86429
CDK2	0.00069986	0.0227925	42.1811	22.7272	-0.892176	-1.85597
CELSR2	0.00275881	0.042765	13.2089	7.11841	-0.891887	-1.8556
WTIP	0.00178326	0.0355066	27.1918	14.6994	-0.887413	-1.84986
ADGRA3	0.00175269	0.0351781	53.2647	28.8133	-0.886442	-1.84861
SHF	0.000406686	0.0180509	34.1274	18.5265	-0.88134	-1.84209
ARID2	0.0015247	0.0331112	16.1431	8.81482	-0.872919	-1.83136
GUSB	0.000765067	0.0237997	42.6729	23.4894	-0.861314	-1.81669
HAUS4	0.000677618	0.0223059	24.5571	13.5691	-0.855811	-1.80978
SERPING1	0.00363	0.0490351	1000.89	554.007	-0.853305	-1.80664
PPIC	0.0029778	0.0444436	53.4121	29.5772	-0.852684	-1.80586
H2AFY2	5.31048e-05	0.00724216	34.0002	18.8724	-0.849268	-1.80159
SLC25A40	0.00133292	0.0312939	16.0335	8.90853	-0.847831	-1.79979
PCDHGB7	0.00362401	0.0490351	45.0083	25.031	-0.846474	-1.7981
CCDC14	0.00273309	0.042765	17.4085	9.6832	-0.846235	-1.7978
SLC37A4	0.00168773	0.0348357	18.6368	10.3881	-0.843218	-1.79405
NASP	0.000410807	0.0180634	78.4724	43.8435	-0.839824	-1.78983
IFNAR2	0.00248741	0.0413681	38.8039	21.7143	-0.837556	-1.78702
SIX5	8.30362e-05	0.00893657	13.2362	7.42337	-0.834343	-1.78305
PCCA	0.000960636	0.0265811	19.3987	10.8992	-0.83174	-1.77983
PLEKHG3	0.0016534	0.0345947	18.4103	10.4158	-0.821745	-1.76754
COL6A1	0.00185319	0.0361502	89.5775	50.7799	-0.818879	-1.76403
SDC2	0.00230971	0.040217	403.1	228.63	-0.818124	-1.76311
KCTD3	0.000114238	0.00991402	36.977	21.0206	-0.814825	-1.75908
MEX3D	0.000619716	0.0215126	20.1861	11.4854	-0.813553	-1.75753
CEMIP2	0.00333825	0.0469904	119.951	68.3683	-0.811047	-1.75448
RAB11FIP2	0.00290952	0.0440436	17.6392	10.0566	-0.810638	-1.75399
SMIM19	0.00141628	0.0321407	38.5817	22.0845	-0.804883	-1.747
DENND5B	0.00012218	0.0101625	22.6374	12.9581	-0.804853	-1.74697
SLC27A5	0.00319336	0.0458846	14.8728	8.52117	-0.803554	-1.7454
RPL36A	9.01829e-05	0.00894585	634.346	363.965	-0.801471	-1.74288
GALK1	0.00105689	0.0277483	16.9716	9.7475	-0.800018	-1.74112
EMX2	0.000762214	0.0237997	81.1434	46.6078	-0.799901	-1.74098
FBL	6.25175e-05	0.00776335	139.442	80.1034	-0.79973	-1.74078
SHISA5	0.00349367	0.0479015	492.718	284.813	-0.790748	-1.72997
SMO	0.00336797	0.0471094	32.6362	18.9368	-0.785283	-1.72343
LMX1B	0.000315527	0.01571	181.803	105.847	-0.780392	-1.7176
UNC93B1	0.00115687	0.0292402	48.1455	28.0956	-0.777059	-1.71363
EPHB4	0.00056154	0.0203406	64.6994	37.8481	-0.773531	-1.70945
FUT11	0.00130135	0.0307582	59.9443	35.1295	-0.770938	-1.70638
TIA1	0.000414166	0.0180634	161.696	94.9313	-0.768324	-1.70329
RPS23P8	0.00104357	0.0277109	354.07	208.377	-0.764838	-1.69918
NCK2	0.00197043	0.0370046	52.6695	31.0103	-0.76422	-1.69845
SALL2	0.00215963	0.0390831	27.5057	16.2615	-0.758264	-1.69145
COMMD2	0.00170885	0.0348478	44.2859	26.2407	-0.755043	-1.68768
WDR54	0.000502933	0.0195687	32.006	19.0397	-0.749335	-1.68102
KLF3	5.18847e-05	0.00724216	24.3882	14.5369	-0.746461	-1.67767
NIN	0.000484221	0.0192104	40.9096	24.4456	-0.742865	-1.6735
TSKU	0.000258475	0.0144086	73.1419	43.7491	-0.741446	-1.67185
TMEM123	0.00168301	0.0347852	179.21	107.388	-0.73881	-1.6688
RNF138	0.00159853	0.0340143	31.8689	19.2102	-0.730278	-1.65896
H3F3A	0.000426662	0.0183057	468.493	282.503	-0.729761	-1.65836
H3F3B	0.000479318	0.0192001	521.822	316.749	-0.720217	-1.64743
STAP2	0.00334427	0.046992	25.764	15.6406	-0.720061	-1.64725
ALKBH7	0.00164244	0.0344597	60.3517	36.7122	-0.717132	-1.64391
BTG3	0.00232495	0.040217	113.994	69.6345	-0.711086	-1.63704
PHC1	0.00176443	0.0352826	23.749	14.5273	-0.709096	-1.63478
SETMAR	0.000706784	0.0228166	17.9273	10.9679	-0.70887	-1.63452
HSD3B7	0.000353769	0.016729	16.073	9.83748	-0.708281	-1.63386
RGS5	0.00259046	0.0417371	1838.81	1129.13	-0.703553	-1.62851
PPT1	0.00078341	0.0241309	92.0656	56.9143	-0.693871	-1.61762
PCDHGC3	0.00143455	0.0321752	239.208	147.886	-0.693776	-1.61751
TMEM216	0.00336883	0.0471094	16.9915	10.551	-0.68744	-1.61042
GGCT	0.00375781	0.0499079	20.2619	12.6101	-0.684189	-1.6068
CHKB	0.000870011	0.0250727	29.9451	18.6394	-0.683966	-1.60655
SNRPF	0.00110015	0.0286358	38.7192	24.2458	-0.675312	-1.59694
NIPSNAP2	0.000609941	0.0212699	50.8105	31.8381	-0.674374	-1.5959
GCFC2	0.00308036	0.045153	14.6182	9.17265	-0.672352	-1.59367
NHSL1	0.00116288	0.0292402	45.5727	28.6126	-0.671517	-1.59275
DLG3	0.00147728	0.032881	26.3615	16.6188	-0.665621	-1.58625
CKS1B	0.00156607	0.0336431	37.5723	23.7086	-0.664257	-1.58475
PTK7	0.000929183	0.0261851	142.192	89.8817	-0.661738	-1.58199
MIF4GD	0.00286984	0.0438171	18.4235	11.6498	-0.661243	-1.58144
AKAP13	0.00371838	0.0496824	55.8276	35.3232	-0.660363	-1.58048
PCIF1	0.00138481	0.0317116	17.6005	11.1476	-0.658884	-1.57886
HMGB1	0.00219351	0.0394345	154.705	98.2721	-0.654668	-1.57425
SKA2	0.000814939	0.0243588	61.5892	39.1821	-0.652482	-1.57187
RPS23	0.00207473	0.0380424	1391.11	886.599	-0.649887	-1.56905
LSM2	0.001207	0.0296873	39.9508	25.5081	-0.647269	-1.5662
NUDCD2	0.00291998	0.0441237	55.8964	35.7369	-0.64534	-1.56411
KPNA2	0.00151186	0.0330233	179.895	115.058	-0.644795	-1.56352
PLXNB1	0.0019043	0.0364947	64.0461	41.0665	-0.64115	-1.55957
TCF7L2	0.00199194	0.0372129	39.4844	25.3702	-0.638149	-1.55633
TMEM201	0.00129458	0.0306565	11.9691	7.72366	-0.631953	-1.54966
RTKN	0.00165849	0.0346537	29.7269	19.1847	-0.631814	-1.54951
WDR59	0.000983394	0.0268281	87.2754	56.4031	-0.629801	-1.54735
HDAC6	0.00173473	0.035048	54.4424	35.1972	-0.629269	-1.54678
C2orf68	0.0025147	0.0413681	34.3382	22.2115	-0.628509	-1.54597
ARNT2	0.00351588	0.0481629	13.9242	9.01609	-0.627022	-1.54437
SMARCD1	0.00172526	0.0349954	57.6087	37.4148	-0.622677	-1.53973
MTF2	0.00232775	0.040217	20.5221	13.3498	-0.620356	-1.53725
HNRNPA3	0.00336405	0.0471094	145.619	94.7518	-0.619971	-1.53684
PTGFRN	0.00322645	0.0460626	50.7239	33.1825	-0.612244	-1.52864
ZNF532	0.0016422	0.0344597	87.1973	57.3357	-0.60485	-1.52082
NRAS	0.00189102	0.0364947	15.7193	10.3509	-0.602782	-1.51864
PRMT6	0.0015511	0.0334154	14.1834	9.3577	-0.599975	-1.51569
ATAT1	0.00345544	0.0476769	13.3797	8.8406	-0.597833	-1.51344
VHL	0.000841881	0.0248241	26.9929	17.8988	-0.592713	-1.50808
KAT6A	0.0017484	0.0351392	19.3748	12.8785	-0.589217	-1.50443

## Sheet: F99 - P0 v P4 Up
target_id	pval	qval	F99_P0	F99_P4	log2FC	FC
AAK1	8.55463e-05	0.00189619	41.4878	76.2397	0.877855	1.83764
ABAT	1.83614e-06	0.000240073	10.3592	24.6042	1.24799	2.37511
ABCC4	0.00507373	0.0249913	18.3564	48.708	1.40787	2.65346
ABCC5	0.00265596	0.0163886	11.2771	17.0542	0.59673	1.51228
ABHD2	0.000455389	0.0052239	18.2056	30.328	0.736271	1.66586
ABHD6	0.00916672	0.0366454	9.22846	15.0333	0.704004	1.62902
ABL2	7.09504e-05	0.00168691	6.67856	12.4588	0.899558	1.86549
ACADVL	0.00916224	0.0366371	169.514	301.655	0.831498	1.77953
ACE	0.000308226	0.00408258	3.02708	13.9735	2.2067	4.61617
ACOT7	3.14306e-05	0.00106968	43.5117	116.969	1.42665	2.68822
ACOT9	3.44146e-05	0.00110522	23.626	43.7418	0.888639	1.85143
ACSL4	0.0132666	0.0471644	103.024	176.009	0.772669	1.70843
ACTA2	0.000486914	0.00543162	33.1268	112.253	1.76069	3.3886
ACTB	0.00952954	0.0377311	2941.39	4824.7	0.713943	1.64028
ACTN1	7.15205e-06	0.000462269	243.704	456.067	0.904117	1.8714
ACTR1A	0.000564843	0.00601314	79.8581	120.196	0.589885	1.50513
ACTR3	0.00257575	0.0160807	124.935	200.009	0.678887	1.6009
ADAM23	2.08822e-06	0.000250414	2.34127	23.252	3.31199	9.93138
ADAM9	0.0046654	0.0235846	372.716	567.383	0.606248	1.52229
ADAMTS6	0.000242683	0.00348398	5.33315	18.607	1.80279	3.48894
ADAMTSL1	4.73341e-05	0.00133115	2.22667	12.5355	2.49305	5.62969
ADAMTSL5	0.00724786	0.0315668	3.50182	11.8029	1.75296	3.3705
ADGRB2	0.0121921	0.0445594	12.9744	19.8487	0.613373	1.52983
ADGRF1	0.0127578	0.0458964	4.36912	24.726	2.50062	5.65927
ADGRL4	0.000635332	0.00645529	2.09795	12.1075	2.52885	5.7711
ADI1	0.000160836	0.00274904	94.3922	141.848	0.587602	1.50275
ADIPOR1	0.000178981	0.00295732	97.9084	155.736	0.669596	1.59063
ADPGK	0.00241842	0.0154752	42.1108	63.7622	0.598512	1.51415
ADRM1	0.0101587	0.0392446	70.2962	108.492	0.626071	1.54336
AEN	0.000464479	0.0052798	23.2512	38.2258	0.717239	1.64403
AGFG2	0.00748018	0.0321149	28.0833	49.3358	0.812919	1.75676
AHNAK	0.00692547	0.0307166	86.681	138.846	0.679699	1.60181
AHRR	0.00187625	0.0131483	4.81817	20.5831	2.0949	4.27197
AKAP2	1.62499e-05	0.000726661	40.7376	148.789	1.86883	3.65237
AKAP9	0.000250034	0.00354823	24.041	37.1158	0.626532	1.54385
AKIP1	4.22245e-05	0.00124059	61.2683	119.397	0.962554	1.94876
AKT1S1	0.00013165	0.00239099	31.4515	72.3477	1.20182	2.3003
ALDH1A3	0.000655553	0.0065954	29.151	584.883	4.32653	20.0639
ALDH3A1	9.16296e-05	0.00197277	29.3902	336.296	3.51632	11.4424
ALDOA	9.94165e-05	0.00207439	879.654	1582.44	0.847142	1.79893
ALKBH6	0.000231115	0.00341194	14.506	28.9797	0.998389	1.99777
ALPK2	3.08755e-08	4.3178e-05	5.71513	41.0056	2.84296	7.17492
AMPD3	1.21626e-05	0.000615309	5.22039	19.9894	1.937	3.8291
ANGPTL4	0.00113404	0.00939418	2.97537	44.5038	3.90279	14.9574
ANKLE2	0.00198007	0.0135627	61.1728	101.278	0.727358	1.6556
ANKRD1	0.000714992	0.00700439	17.9179	88.6818	2.30724	4.94934
ANKRD13A	0.000278469	0.00381111	48.9136	73.9743	0.596788	1.51235
ANKRD42	0.000167859	0.00282514	17.8538	26.7855	0.585223	1.50027
ANOS1	0.00514187	0.0252385	5.14546	21.415	2.05725	4.16192
ANTXR2	7.58346e-05	0.0017516	45.521	101.951	1.16327	2.23965
ANXA1	5.43303e-05	0.00145098	282.986	1035.62	1.8717	3.65963
ANXA10	0.00341503	0.0191448	1.24922	12.4704	3.31941	9.98255
ANXA3	0.000215424	0.00329738	12.296	36.0825	1.55311	2.9345
AOX1	0.000253746	0.00358107	16.3621	32.763	1.00171	2.00237
AP1S1	3.03434e-05	0.00104474	63.3924	150.954	1.25173	2.38126
AP5Z1	0.00208125	0.0140298	12.7573	22.1341	0.794954	1.73502
APBA1	0.000779781	0.00739086	5.95317	16.2287	1.44681	2.72605
APCDD1L	1.23598e-05	0.000615309	1.00266	16.0425	3.99999	15.9998
APMAP	0.00252917	0.0159779	71.4184	107.803	0.59403	1.50946
APOLD1	0.00205399	0.0138825	14.1144	21.6204	0.615232	1.5318
ARF3	0.0004619	0.00527108	202.144	317.523	0.651482	1.57078
ARF4	0.00349443	0.0194552	457.308	759.679	0.732224	1.6612
ARFGAP1	0.00740838	0.0319282	66.9724	106.64	0.671104	1.59229
ARHGAP10	0.000871156	0.00796599	9.47332	14.5857	0.622611	1.53966
ARHGAP18	0.00045064	0.00519265	11.7351	24.8085	1.08001	2.11405
ARHGAP20	0.00219482	0.0145437	6.14051	16.5623	1.43148	2.69722
ARHGAP22	8.72703e-05	0.00191783	12.8545	70.7575	2.46061	5.5045
ARHGAP31	0.00107016	0.00904027	13.0059	21.0996	0.698055	1.62232
ARHGEF28	2.26275e-06	0.000250414	1.62422	12.6403	2.9602	7.78234
ARL1	0.000206269	0.00322018	153.513	231.194	0.590746	1.50602
ARL6IP5	3.3067e-05	0.00109072	139.497	220.832	0.662713	1.58306
ARMCX2	0.000396221	0.00482968	61.2736	120.118	0.97112	1.96036
ARMCX3	3.94656e-07	9.79191e-05	70.889	159.395	1.16897	2.24852
ARMCX6	0.00319136	0.0184351	37.7041	59.0329	0.646795	1.56569
ARPC1B	2.15546e-05	0.000852375	171.001	303.625	0.828282	1.77557
ARSB	0.00381925	0.0205712	56.2458	124.493	1.14625	2.21338
ASAP1	0.000393519	0.00481143	63.8745	99.0817	0.633378	1.55119
ASB1	0.00067901	0.00673885	21.8161	42.3851	0.958163	1.94283
ASCC3	0.00279462	0.0168984	20.5406	35.5563	0.791628	1.73103
ASNS	0.0123467	0.0449277	21.004	31.8034	0.598517	1.51416
ASPH	0.00333938	0.0189546	383.462	715.697	0.900266	1.86641
ASPHD1	1.89787e-06	0.00024128	9.53427	25.3679	1.41181	2.6607
ATG101	0.000633315	0.00644449	25.1953	45.6524	0.857538	1.81194
ATG4A	0.000111693	0.00221201	12.834	26.6269	1.05292	2.07472
ATG4D	0.0063307	0.0290182	17.981	27.4017	0.607796	1.52393
ATOX1	0.00173504	0.0124953	92.998	154.683	0.734046	1.6633
ATP10D	2.39417e-06	0.000250414	85.5951	190.583	1.15482	2.22656
ATP13A2	0.00890055	0.0359262	30.0657	50.937	0.760594	1.69419
ATP6V0A1	1.53549e-05	0.000705086	49.0421	96.1293	0.970954	1.96014
ATP6V0C	0.00395623	0.0210647	238.069	362.93	0.608313	1.52448
ATP6V0D1	0.000191963	0.00307601	86.461	129.902	0.587297	1.50243
ATP6V0E1	0.000135214	0.00243845	235.318	382.437	0.700607	1.62519
ATP6V1F	0.000558872	0.00596608	115.22	204.916	0.830642	1.77848
ATP6V1G1	3.69603e-05	0.0011548	171.601	306.548	0.837056	1.7864
ATP8B1	2.29615e-07	8.39544e-05	1.25971	23.3387	4.21156	18.5271
AVEN	7.27506e-06	0.000466301	22.1187	53.1734	1.26544	2.40401
AXL	0.0079249	0.0332419	44.7656	74.7823	0.740306	1.67053
BAG3	1.82132e-05	0.000769471	35.1927	80.9354	1.2015	2.29978
BAIAP2	0.00579532	0.0273129	17.7896	38.839	1.12647	2.18324
BASP1	0.0022718	0.0149028	204.73	406.189	0.988429	1.98402
BCAR3	0.000171095	0.00285771	85.3205	149.045	0.804781	1.74688
BCL2L1	0.000934388	0.00829411	73.5283	120.574	0.713547	1.63983
BCL2L2	4.59767e-05	0.00130732	26.1531	48.7042	0.897063	1.86227
BCL7B	0.000301013	0.0040229	37.31	63.0091	0.755998	1.6888
BDKRB1	0.000278871	0.00381322	3.49575	22.3101	2.67403	6.38207
BDNF	0.000386854	0.00475697	15.615	70.7631	2.18006	4.53173
BECN1	0.000191572	0.00307484	109.207	175.687	0.68595	1.60876
BHMT2	4.12096e-05	0.00121909	12.7188	48.2658	1.92404	3.79485
BICD1	0.00429582	0.0222425	8.03143	13.1497	0.711304	1.63728
BICD2	0.000102664	0.0021029	17.8349	27.8136	0.641089	1.55951
BIN1	0.00164979	0.0120713	16.6621	26.1895	0.652416	1.5718
BIN3	0.00625352	0.0287732	14.0802	22.5327	0.678354	1.60031
BLCAP	7.4631e-07	0.000136672	33.0124	71.1778	1.10842	2.15609
BLOC1S2	0.000553338	0.00594413	80.0284	122.744	0.617067	1.53375
BMPER	1.48509e-05	0.000698782	5.37703	51.4693	3.25883	9.57208
BPGM	1.00706e-05	0.000559261	23.3619	44.8245	0.94013	1.9187
BRI3	0.000314847	0.00413933	91.3209	146.224	0.679163	1.60121
BRSK1	0.000140908	0.00252632	10.3742	21.7949	1.07099	2.10088
BSDC1	0.000125949	0.00233712	92.1446	147.852	0.682178	1.60456
BTBD10	8.80164e-06	0.000528889	26.0181	48.3199	0.893104	1.85717
BTBD6	0.00329761	0.0188424	26.2772	42.9638	0.709309	1.63502
BTG1	3.22266e-05	0.00108679	26.7875	59.1926	1.14386	2.20971
BTN2A1	0.00230724	0.0150455	26.2269	39.7706	0.600654	1.5164
C11orf24	0.000263843	0.00366965	38.4736	95.6141	1.31335	2.48518
C11orf68	1.07573e-05	0.000583448	25.8455	56.644	1.13201	2.19164
C12orf75	0.000666779	0.00666476	177.121	479.802	1.43771	2.7089
C16orf45	6.26293e-06	0.000443975	29.9538	57.8463	0.949487	1.93119
C17orf51	0.0046942	0.0236825	7.6413	12.2624	0.682355	1.60476
C19orf24	0.00202198	0.0137507	26.3912	48.733	0.884844	1.84656
C1GALT1	0.00254796	0.0160117	10.5909	27.6419	1.38404	2.60998
C1orf216	0.000971645	0.00847805	16.1346	28.1932	0.805193	1.74738
C1orf52	2.44429e-05	0.000907707	20.3536	35.4749	0.801512	1.74293
C5orf30	6.12876e-05	0.00156091	7.70283	15.1545	0.976284	1.96739
C7orf43	0.00932016	0.0371046	14.8549	24.4387	0.718227	1.64516
CAB39L	3.71559e-05	0.00115702	9.28113	23.7957	1.35833	2.56388
CACNA2D1	6.79938e-05	0.00164258	2.73172	14.0223	2.35984	5.13312
CALCOCO1	0.000257833	0.00361883	101.549	158.273	0.640238	1.55859
CALD1	7.81155e-06	0.000485765	520.363	1009.52	0.956076	1.94003
CALU	0.000350179	0.00443723	214.238	428.072	0.998638	1.99811
CAMTA2	0.00259914	0.0161611	20.3341	38.8083	0.932466	1.90854
CAP1	0.0016967	0.0123057	325.68	766.64	1.23509	2.35397
CAP2	0.000430262	0.00507182	36.6093	55.4663	0.5994	1.51509
CAPN2	3.88093e-05	0.00118002	174.046	377.992	1.11889	2.17179
CARS	3.38695e-05	0.00109687	30.675	51.1906	0.738815	1.6688
CAV2	6.37282e-05	0.00159145	63.9013	166.471	1.38135	2.60512
CAVIN1	1.75373e-05	0.000759934	203.426	454.221	1.15889	2.23286
CBR1	0.000102439	0.00210109	45.412	79.8519	0.814254	1.75839
CBS	0.00494	0.0245929	7.44511	23.1788	1.63844	3.11328
CBX4	0.000574748	0.00609748	11.3782	21.3422	0.907436	1.87571
CCBE1	0.00270799	0.0165964	2.55679	17.5756	2.78117	6.8741
CCDC149	0.00179816	0.0127471	7.71649	14.3519	0.895225	1.8599
CCDC28A	0.00306276	0.0179558	7.88367	11.9766	0.60328	1.51917
CCDC50	0.000110014	0.00219785	51.7108	79.6486	0.623182	1.54027
CCDC9B	2.67488e-05	0.000961395	17.6104	47.7191	1.43814	2.70971
CCL2	0.00661864	0.0298623	202.395	585.933	1.53356	2.895
CCL26	0.000118695	0.00226536	2.30133	21.2186	3.20479	9.22017
CCM2	0.000664867	0.0066543	39.4206	64.3607	0.707229	1.63266
CCND1	3.32358e-06	0.000289938	191.539	1165.46	2.60518	6.08469
CCND2	1.11432e-07	7.14708e-05	4.32594	48.2733	3.48014	11.159
CCND3	9.39107e-05	0.00200112	39.3815	66.4844	0.755499	1.68821
CCNDBP1	0.000918436	0.00820936	42.1927	64.304	0.607913	1.52405
CCNQ	0.0114285	0.042538	19.9725	32.0641	0.682944	1.60541
CCPG1	1.44707e-06	0.000210003	81.9939	196.927	1.26407	2.40173
CCSER2	1.65675e-05	0.000736584	29.0054	55.4803	0.935656	1.91276
CD151	3.0494e-05	0.00104474	381.436	816.765	1.09848	2.14129
CD44	0.000103922	0.00212031	141.074	657.545	2.22063	4.66098
CD9	0.000824825	0.00766334	28.38	79.1409	1.47955	2.78862
CD99P1	0.00592266	0.0277093	18.8912	42.5898	1.17279	2.25447
CDC37	0.000137326	0.00246786	141.643	278.905	0.977512	1.96907
CDC42EP3	7.57797e-06	0.00047387	174.111	446.673	1.35921	2.56545
CDK2AP1	0.00163625	0.0120031	242.823	381.059	0.650111	1.56929
CDKN1A	0.000256091	0.00360096	121.028	524.163	2.11468	4.33093
CDKN2A	1.49315e-07	8.20328e-05	13.2377	289.731	4.45199	21.8868
CDKN2B	5.47215e-05	0.00145135	16.73	246.356	3.88023	14.7254
CDKN2D	0.00165906	0.0121299	7.72504	11.7741	0.607997	1.52414
CDR2	0.00104574	0.00889253	22.3638	38.605	0.787625	1.72623
CEACAM19	0.00242693	0.0154975	4.69853	11.6567	1.31088	2.48093
CENPT	2.33039e-05	0.000887337	25.1675	51.4748	1.0323	2.04528
CERCAM	3.35976e-05	0.00109072	88.0435	183.082	1.0562	2.07945
CFL2	0.00609446	0.0282724	39.1871	61.9157	0.659925	1.58
CFLAR	2.54486e-05	0.00092987	35.0136	64.2444	0.875655	1.83484
CHAC1	0.00393604	0.0210085	3.92995	18.9189	2.26724	4.81403
CHMP4C	0.00232767	0.0151338	7.84761	13.3772	0.769454	1.70462
CHPF	1.44066e-06	0.000210003	141.952	309.85	1.12617	2.18278
CHPF2	0.000226179	0.00337871	68.6788	104.335	0.603294	1.51918
CHPT1	5.6801e-06	0.000410221	16.6013	44.483	1.42196	2.67949
CHST12	0.00583072	0.0274331	13.5706	20.8475	0.619389	1.53622
CHST3	1.80746e-05	0.000768071	12.9194	22.0002	0.767982	1.70289
CISD1	0.00022176	0.00335723	38.5501	62.6468	0.700505	1.62507
CKAP4	0.00126694	0.0101086	245.605	469.895	0.935997	1.91321
CKB	0.00792522	0.0332419	8.33024	23.0193	1.46641	2.76334
CLCA2	0.0130435	0.0466271	3.54812	12.1231	1.77263	3.41676
CLCF1	0.000931133	0.00827477	3.7953	15.846	2.06183	4.17516
CLDN1	0.000187725	0.00303656	1.37673	14.0324	3.34944	10.1925
CLIC1	0.00134347	0.0105173	219.269	404.909	0.884892	1.84663
CLIC4	2.70401e-06	0.000266639	74.6455	199.856	1.42084	2.67741
CLINT1	0.00219289	0.0145402	69.4078	132.692	0.934917	1.91178
CLIP1	1.94582e-06	0.000243354	69.4261	136.335	0.973601	1.96374
CLMP	0.00755811	0.0322642	67.7165	199.351	1.55773	2.9439
CLN5	0.00203376	0.0137821	20.7941	32.014	0.622529	1.53957
CLN8	3.51661e-05	0.00112466	16.1776	31.1201	0.943852	1.92366
CLTB	0.00189502	0.0132295	128.114	244.518	0.932514	1.9086
COL16A1	0.00335166	0.0189623	7.60373	21.9534	1.52966	2.88718
COMP	0.000155451	0.00267783	6.58945	137.832	4.38661	20.917
COPS7A	0.000195125	0.00311267	46.3458	83.957	0.857213	1.81154
COPZ2	3.87686e-07	9.77668e-05	36.3274	135.42	1.89831	3.72777
CORO2B	0.00909	0.0364747	10.7311	35.6611	1.73255	3.32316
COTL1	0.00910492	0.0365218	125.615	225.693	0.845362	1.79671
COX7A1	4.40027e-06	0.000340148	81.9153	257.182	1.65059	3.13961
CPA4	1.14491e-05	0.000593001	11.261	149.905	3.73465	13.3119
CPEB1	9.46679e-05	0.00201143	5.37614	16.4228	1.61106	3.05476
CPEB2	0.000338872	0.00434044	8.62735	20.3075	1.23502	2.35385
CPPED1	0.000255907	0.00360096	11.9059	25.5268	1.10034	2.14405
CPZ	0.000533554	0.00577191	4.4775	15.9989	1.8372	3.57317
CREB3	0.000406234	0.00489741	56.5442	110.996	0.973052	1.96299
CREB3L2	6.56234e-05	0.00161518	39.2825	83.0771	1.08056	2.11486
CROT	0.00056379	0.00600608	9.67306	16.0593	0.731362	1.66021
CSRP1	0.00394823	0.0210376	168.456	401.691	1.25371	2.38454
CTIF	5.99781e-05	0.00153296	20.2271	52.043	1.36342	2.57294
CTPS1	1.86897e-05	0.000780038	29.0575	67.1241	1.20792	2.31005
CTSB	0.000887544	0.00804069	619.533	1051.27	0.762879	1.69687
CTSZ	0.0111837	0.0418993	381.877	616.553	0.691116	1.61453
CTU2	0.00217537	0.0144677	12.1393	23.0078	0.922436	1.89531
CUEDC1	0.000894278	0.0080849	24.7964	38.8167	0.646549	1.56542
CXorf40B	2.36674e-06	0.000250414	19.9497	40.4824	1.02093	2.02922
CXXC5	0.00100053	0.00862733	51.5415	97.8404	0.924696	1.89828
CYB561	7.1339e-05	0.00169092	20.5151	59.5956	1.53852	2.90496
CYB561D2	0.0063571	0.0290794	13.8705	27.2803	0.975838	1.96678
CYB5A	6.56707e-06	0.000453829	18.657	46.5312	1.31848	2.49404
CYB5R1	0.000242361	0.00348398	61.4181	130.591	1.08832	2.12627
CYB5R3	1.74276e-05	0.000759934	217.201	402.293	0.889216	1.85217
CYBRD1	0.00171718	0.0124016	196.063	328.309	0.743733	1.6745
CYLD	1.49164e-07	8.20328e-05	25.339	64.9475	1.35791	2.56314
CYP1B1	0.00255182	0.0160288	51.0142	371.389	2.86396	7.28011
CYR61	0.000114388	0.00223318	166.321	320.136	0.944719	1.92481
CYSTM1	0.00159317	0.0117995	23.1849	50.4202	1.12081	2.1747
DAAM1	1.24696e-05	0.000618773	12.7295	35.6583	1.48607	2.80124
DAB2	3.56833e-05	0.00113861	100.4	235.68	1.23107	2.34742
DAGLB	8.1344e-05	0.00183477	7.97256	15.2444	0.935161	1.9121
DAP	1.59346e-05	0.000720666	192.02	319.934	0.736516	1.66615
DAPK3	2.4547e-05	0.000907707	41.8242	91.1634	1.12412	2.17968
DBNDD1	0.00361942	0.0199133	15.6455	25.9385	0.729354	1.6579
DBNDD2	0.00953879	0.0377405	17.532	27.238	0.635628	1.55361
DCBLD1	0.000320596	0.00418152	7.17667	14.8957	1.05351	2.07557
DCBLD2	0.000464883	0.0052798	105.503	525.85	2.31737	4.98423
DCLK1	0.00247911	0.0157458	4.70335	31.6971	2.75259	6.73927
DCTN1	6.78485e-05	0.00164258	136.68	252.443	0.88516	1.84697
DCUN1D3	0.000627357	0.00640387	8.36333	13.5513	0.696278	1.62032
DDA1	0.000118318	0.00226379	67.0328	144.51	1.10823	2.15581
DDAH1	5.85798e-08	5.30078e-05	38.4159	148.821	1.9538	3.87394
DDR2	0.000747041	0.00720034	70.563	106.324	0.59148	1.50679
DDT	0.000103927	0.00212031	63.5749	104.053	0.710797	1.63671
DDX24	3.88809e-05	0.00118002	101.844	173.839	0.771383	1.70691
DDX47	0.000240466	0.00347809	36.3717	56.8458	0.64424	1.56292
DENND5A	0.00505318	0.0249544	64.8517	97.8776	0.593834	1.50925
DGKA	0.00151494	0.011414	42.8344	87.7968	1.0354	2.04968
DGKI	0.000106182	0.00215488	3.65879	85.447	4.54559	23.3539
DHDDS	0.000448614	0.00518191	48.0118	91.8516	0.935916	1.9131
DKK1	0.000702725	0.00692063	45.4136	530.451	3.54602	11.6804
DLG1	0.000420593	0.00499735	105.208	177.607	0.755439	1.68814
DLGAP4	0.000413735	0.0049529	33.216	71.9941	1.116	2.16745
DMPK	0.000196175	0.00312075	44.9377	94.1994	1.06779	2.09622
DNAJB1	0.000105174	0.00214006	69.9634	107.073	0.613918	1.53041
DNAJB4	0.000122519	0.00229284	72.6737	295.417	2.02325	4.06498
DNAJB9	7.22947e-06	0.000465318	26.4003	55.1785	1.06355	2.09007
DNAJC5	8.9081e-05	0.00194926	38.0149	60.7326	0.675907	1.5976
DNASE1L1	0.00381606	0.0205685	25.4858	38.5093	0.595516	1.51101
DNMBP	0.000916612	0.00820736	10.6254	35.6421	1.74607	3.35443
DOCK10	5.03524e-05	0.00137824	6.9587	84.5835	3.60349	12.1551
DOCK4	0.000437547	0.00511237	10.0779	22.7564	1.17508	2.25806
DOK1	0.000782652	0.0074135	15.6302	25.9528	0.731557	1.66043
DOK4	0.00168309	0.0122473	29.1087	43.9733	0.59518	1.51066
DPH3	0.00062572	0.00639565	16.236	27.4442	0.757301	1.69033
DPP4	0.000911612	0.00817977	11.4041	34.4657	1.59561	3.02223
DPP9	0.000274233	0.00375983	32.388	53.8531	0.733571	1.66275
DRAP1	0.00541605	0.0260685	202.08	351.638	0.799163	1.74009
DRP2	0.000120405	0.00228101	6.4559	12.0231	0.897115	1.86234
DSP	0.000168795	0.00283468	12.8181	46.8615	1.87022	3.65589
DST	5.93678e-07	0.000121394	101.672	320.503	1.65641	3.15231
DSTN	0.000285862	0.00387805	142.939	259.47	0.860173	1.81526
DUSP14	0.00015638	0.00268782	26.9206	43.7464	0.700453	1.62502
DUSP3	4.66907e-06	0.00035208	30.3898	55.5987	0.871465	1.82952
DUSP4	0.00545571	0.0261939	19.5828	35.8516	0.872453	1.83077
DUSP6	0.00157593	0.0117284	66.9634	249.898	1.89989	3.73186
DYNLT3	2.7913e-06	0.000267209	20.4807	58.1869	1.50643	2.84106
EAF1	0.00340179	0.0191333	16.0076	24.1405	0.592697	1.50806
EBNA1BP2	0.00128978	0.0102433	118.22	197.372	0.739445	1.66953
EDA2R	0.000114872	0.0022365	9.67927	15.641	0.692364	1.61593
EDEM3	0.000128503	0.00235609	23.0795	41.2078	0.836306	1.78547
EDIL3	6.53597e-05	0.00161385	10.1333	47.0859	2.2162	4.64667
EFL1	0.000914995	0.00819765	25.3205	42.2457	0.738497	1.66844
EFR3B	0.00704748	0.0311273	5.12001	13.4851	1.39715	2.6338
EGFR	0.00359408	0.0198306	57.3069	131.424	1.19745	2.29333
EHD1	0.000406989	0.00489884	52.4571	107.91	1.04061	2.0571
EHD2	0.000646888	0.00654677	55.7084	121.966	1.13051	2.18937
EHD3	0.00823334	0.0341307	17.2173	26.0576	0.597843	1.51345
EIF2AK3	0.00695352	0.0307993	20.8913	31.9816	0.614337	1.53085
EIPR1	0.000725923	0.00707212	21.0462	35.6787	0.761504	1.69526
EME2	0.0077413	0.0327855	6.38003	11.5768	0.859605	1.81454
EML1	0.000995764	0.00860552	15.5515	41.0454	1.40017	2.63933
EMP3	0.00450461	0.0230367	90.5842	177.579	0.971126	1.96037
ENC1	0.00516571	0.0252831	5.50718	23.5713	2.09765	4.28011
ENOX1	0.000325082	0.00421648	4.41737	17.0705	1.95025	3.8644
ENTPD6	0.0099766	0.0387844	25.412	49.0399	0.948446	1.92979
ENTPD7	0.00229441	0.0149884	9.10065	18.4171	1.017	2.02371
EPAS1	0.00789117	0.0331576	61.2943	115.758	0.917289	1.88856
EPDR1	0.000404631	0.00488958	19.6144	47.2197	1.26747	2.4074
EPG5	2.22986e-09	7.70992e-06	10.4036	45.4855	2.12832	4.37209
EPGN	0.000106529	0.00215907	14.5745	217.048	3.89649	14.8923
EPHA2	0.0082947	0.0343139	62.3002	104.06	0.740113	1.67031
EPRS	0.000202996	0.00319293	55.0047	87.0897	0.662947	1.58331
ERCC5	4.65426e-06	0.00035208	18.0153	39.8522	1.14544	2.21213
EREG	1.72251e-05	0.00075986	4.92573	53.6611	3.44547	10.894
ERI1	0.0017071	0.012352	10.4341	22.8553	1.13122	2.19044
ESM1	0.000595344	0.00621314	68.9899	1490.11	4.43289	21.599
ESS2	0.000969536	0.00846446	9.71465	15.425	0.667037	1.58781
ETFB	0.000343089	0.00437624	41.7766	81.7128	0.967868	1.95595
ETFDH	0.000905258	0.00814838	13.2816	21.2546	0.678341	1.6003
ETHE1	0.000184896	0.00301617	47.8692	102.197	1.09418	2.13491
ETV5	0.0128005	0.0459747	51.8424	91.2524	0.815729	1.76019
EVA1A	0.00191004	0.013277	6.20249	14.1305	1.18789	2.27819
EVC	0.00179958	0.0127513	15.6006	23.7323	0.605251	1.52124
EVI5L	5.31487e-05	0.00143436	12.1153	22.6793	0.904548	1.87196
EXOC6B	0.000197835	0.00313766	14.1792	25.7869	0.862856	1.81864
EXT1	4.02616e-06	0.000325792	75.7868	193.233	1.35033	2.5497
F2RL2	0.00753618	0.0322294	17.4077	39.3146	1.17534	2.25847
FADS3	0.00162356	0.0119441	13.1815	28.5133	1.11312	2.16314
FAH	0.00194058	0.0133925	26.5206	44.3258	0.741034	1.67137
FAM102A	0.00602724	0.0280197	16.7804	29.2094	0.799659	1.74069
FAM107B	0.00182686	0.0128852	91.7899	223.13	1.28148	2.43088
FAM114A1	4.10867e-06	0.000325792	90.4763	199.142	1.13818	2.20104
FAM120A	0.000195342	0.00311267	99.6735	150.595	0.595394	1.51089
FAM122B	0.000335741	0.00431205	14.7211	22.9927	0.643296	1.56189
FAM155A	0.00264893	0.0163577	8.93163	13.9792	0.646285	1.56513
FAM171A1	0.000608063	0.00631163	6.62437	18.7651	1.5022	2.83274
FAM174A	3.6466e-05	0.00114715	14.3864	34.9859	1.28207	2.43188
FAM174B	1.80707e-05	0.000768071	2.93779	35.3727	3.58983	12.0406
FAM177A1	0.00163561	0.0120031	118.05	188.612	0.676027	1.59773
FAM189B	0.00011506	0.0022365	27.6158	49.7588	0.849459	1.80183
FAM214B	1.61933e-05	0.000726245	21.8451	69.8272	1.67648	3.19648
FAM219A	2.01234e-05	0.000821109	11.2229	22.1278	0.97941	1.97166
FAM219B	4.58523e-05	0.0013062	33.767	63.2807	0.906153	1.87404
FAM229B	7.10497e-06	0.000461188	30.5837	55.7471	0.866132	1.82277
FAM83G	0.0138582	0.0485052	13.2225	24.926	0.914655	1.88512
FAM89B	0.00447912	0.0229521	29.7227	59.4052	0.999025	1.99865
FAM98A	0.000189876	0.00306127	61.6696	170.487	1.46703	2.76452
FAM98C	0.00687836	0.0305456	9.57392	15.7206	0.715477	1.64203
FANK1	0.00242485	0.0154975	10.34	15.954	0.62568	1.54294
FAS	1.95749e-05	0.000802989	19.3025	50.119	1.37657	2.5965
FBXL2	0.000122418	0.00229284	13.7415	25.6297	0.899277	1.86513
FBXO33	0.00227991	0.0149179	20.7575	31.9601	0.622641	1.53969
FCHSD1	0.00273736	0.0167032	7.75686	13.0973	0.75572	1.68847
FGD4	1.1448e-05	0.000593001	2.33225	15.488	2.73136	6.6408
FGF1	0.00081503	0.00760471	3.27998	29.9764	3.19207	9.13919
FGF2	0.00220433	0.0145909	61.165	137.815	1.17195	2.25317
FGFRL1	0.000790997	0.00746645	40.6389	61.9532	0.608318	1.52448
FGGY	0.00533175	0.0257435	7.62654	12.3393	0.694158	1.61794
FHL1	2.78798e-06	0.000267209	303.563	676.123	1.15529	2.22729
FICD	8.18923e-05	0.00183905	7.0889	16.8807	1.25174	2.38128
FITM2	0.000373291	0.00462346	7.62931	11.8316	0.63302	1.55081
FKBP10	0.000939891	0.00831417	320.134	546.165	0.770659	1.70605
FKBP11	0.00316413	0.0183675	49.1167	90.8456	0.887203	1.84959
FKBP14	8.03239e-06	0.00049228	26.3622	54.4092	1.04538	2.06391
FKBP1A	0.00213389	0.0142658	201.05	312.38	0.635747	1.55374
FLAD1	7.33556e-05	0.00171755	20.2041	34.8483	0.786443	1.72482
FLNA	0.00256058	0.0160485	398.046	597.66	0.586391	1.50149
FLNC	2.13711e-05	0.000851687	5.40099	47.4713	3.13576	8.78936
FLYWCH1	0.0012433	0.0099882	44.2137	83.3244	0.914247	1.88459
FN1	0.000426687	0.00504514	857.606	2183.53	1.34828	2.54608
FNDC4	0.00812169	0.0337756	22.7155	39.3493	0.792662	1.73227
FOSL1	7.07703e-06	0.000461188	14.3055	64.1075	2.16392	4.48131
FST	0.00109539	0.00920783	5.54113	26.6583	2.26633	4.81098
FTH1	3.876e-05	0.00118002	3951.39	11760.1	1.57347	2.97619
FTL	0.000391911	0.00480645	2219.42	4624.88	1.05923	2.08382
FURIN	0.00118862	0.00968569	51.9029	85.8783	0.726478	1.6546
FYN	3.7428e-07	9.5959e-05	5.41344	64.5286	3.57532	11.9201
FZD8	0.00394003	0.0210085	1.9522	12.1454	2.63724	6.22141
G3BP2	3.60484e-05	0.00114337	174.59	289.647	0.730328	1.65902
GABARAPL1	7.12202e-05	0.00169071	151.371	295.905	0.967046	1.95483
GADD45A	2.29715e-06	0.000250414	49.017	184.412	1.91158	3.76221
GALNT5	2.37515e-06	0.000250414	5.29111	27.8404	2.39554	5.26173
GALNT7	0.00536646	0.0258784	32.3275	55.122	0.769865	1.70511
GARS	9.95293e-07	0.000168248	72.4242	202.58	1.48395	2.79713
GAS2L1	0.00169328	0.0122867	12.1158	20.7262	0.774565	1.71067
GAS6	0.000150082	0.00262496	73.6273	211.631	1.52324	2.87436
GATA2	0.00759568	0.0323489	49.1175	95.7158	0.962518	1.94871
GBA	3.82353e-05	0.00117186	93.5271	179.056	0.936957	1.91449
GBE1	0.000247801	0.00353051	21.3303	34.1294	0.678112	1.60005
GFPT1	9.63528e-06	0.000548185	37.6523	76.7693	1.02779	2.0389
GGA3	0.00783437	0.0330091	18.1485	27.2894	0.58849	1.50367
GIPC1	0.00041588	0.00496699	66.3302	112.504	0.762237	1.69612
GLCCI1	0.00513588	0.0252252	2.80753	13.7875	2.29598	4.91088
GLIPR1	1.1039e-05	0.000587489	127.425	1060.4	3.05688	8.32173
GLIPR2	0.000843596	0.00779534	7.77349	13.0062	0.742563	1.67315
GLRB	0.000280622	0.00383035	5.97177	16.6714	1.48114	2.7917
GLRX	0.00258509	0.0161123	51.4188	90.0791	0.808895	1.75187
GLTP	0.000128323	0.0023556	29.7843	52.8706	0.827915	1.77512
GMIP	0.00266265	0.0164092	7.79159	15.3818	0.981234	1.97415
GNAI1	5.50954e-07	0.0001161	3.84327	32.2735	3.06994	8.3974
GNPNAT1	0.000547029	0.00588869	23.9904	36.923	0.622061	1.53907
GNPTAB	0.000215388	0.00329738	7.64261	14.6652	0.940258	1.91887
GOLGA2	0.000134222	0.00242625	95.3138	157.212	0.721957	1.64942
GOLGA3	3.12679e-05	0.00106651	31.2613	50.9724	0.705342	1.63053
GOLIM4	8.11036e-05	0.00183373	42.5429	74.4508	0.807369	1.75002
GORASP2	0.000212672	0.00326548	105.623	180.762	0.775167	1.71139
GOSR2	0.000114541	0.00223318	68.6092	113.209	0.722513	1.65005
GPC1	0.00406272	0.0213811	44.1419	78.6121	0.832603	1.7809
GPD1L	0.0040069	0.0212519	8.1438	13.8046	0.761376	1.69511
GPN1	0.00435807	0.0224708	32.1139	71.1006	1.14666	2.21401
GPR1	2.42551e-06	0.000250414	7.38176	45.9409	2.63774	6.22356
GPR176	0.000204214	0.00319575	8.55009	28.6487	1.74446	3.35069
GPRASP2	0.000234885	0.00343791	8.95626	13.5186	0.593982	1.50941
GPRC5A	0.000500659	0.00552485	64.4977	419.32	2.70073	6.50131
GPX8	5.95853e-05	0.00152767	104.541	186.799	0.837417	1.78685
GRIK2	6.60844e-06	0.000453829	2.16901	26.2131	3.59518	12.0853
GRP	0.00867728	0.035353	50.6092	286.864	2.50289	5.66821
GRPEL1	0.00032596	0.00422115	47.3537	73.6257	0.636734	1.55481
GSS	0.000209938	0.00324897	55.2936	90.9354	0.717728	1.64459
GSTO1	0.00266833	0.0164092	162.206	327.935	1.01559	2.02172
GYPC	3.22127e-05	0.00108679	27.5328	63.373	1.20272	2.30173
H2BFS	2.65132e-07	8.67772e-05	5.12019	69.1186	3.7548	13.4992
HABP4	1.25717e-06	0.000191419	8.03151	15.7745	0.973854	1.96408
HBEGF	0.00239217	0.0154099	26.1688	156.624	2.58138	5.98514
HDAC11	0.000796365	0.00749265	14.721	27.0722	0.87893	1.83901
HEBP1	5.04097e-06	0.000374614	71.6784	124.234	0.793455	1.73322
HECW2	0.000151564	0.00264248	5.55328	21.0227	1.92053	3.78563
HERPUD1	0.00135296	0.0105647	225.34	446.608	0.98691	1.98194
HFE	0.000100988	0.00207439	10.6813	20.7702	0.959428	1.94454
HGF	0.000150163	0.00262496	2.45965	20.4504	3.0556	8.31433
HGS	0.000223149	0.00336667	71.3258	113.115	0.665299	1.5859
HIF1AN	0.000238312	0.00346634	30.7839	46.9476	0.608873	1.52507
HIPK2	0.0049009	0.0244934	57.6014	111.557	0.953601	1.9367
HIST1H1C	2.88124e-05	0.00100504	20.1141	156.076	2.95597	7.75951
HIST1H2AC	8.4012e-06	0.000510813	9.5825	46.9306	2.29206	4.89754
HIST1H2BC	9.98542e-06	0.000556542	2.7218	36.8828	3.76031	13.5509
HIST1H2BD	1.12879e-05	0.000590617	8.56846	38.8053	2.17914	4.52885
HIST1H2BK	0.00591336	0.0276912	2.47255	34.1173	3.78643	13.7984
HIST1H4H	5.91613e-07	0.000121394	2.29939	16.6563	2.85675	7.24381
HIST2H2AA4	0.0010189	0.00873677	11.717	65.6572	2.48635	5.60357
HIST2H2BE	0.000142478	0.00253967	3.78861	17.8871	2.23918	4.72129
HIST2H4A	0.000130181	0.00237487	7.73611	21.8604	1.49864	2.82576
HLCS	0.000225017	0.00337802	8.97303	16.5357	0.881917	1.84282
HMCN1	0.00367454	0.0200801	4.62005	18.9321	2.03485	4.09781
HMGA1	0.00911943	0.0365547	134.806	331.223	1.29692	2.45703
HMGA2	0.00506856	0.0249871	4.83883	23.6584	2.28962	4.88929
HMOX2	0.000121029	0.0022816	51.4019	100.498	0.967275	1.95514
HPS5	1.88679e-06	0.00024128	58.6472	133.361	1.1852	2.27395
HS1BP3	0.000471809	0.00532735	6.68395	11.3651	0.765844	1.70036
HSF1	8.21157e-05	0.00184138	42.6208	69.1721	0.698633	1.62297
HSPB1	1.28168e-06	0.000191419	160.598	340.306	1.08338	2.11899
HSPB6	0.000443688	0.00515503	23.2438	67.9637	1.54792	2.92395
HSPB8	0.000198666	0.00313766	2.46765	26.4799	3.42369	10.7308
HTATIP2	0.00322849	0.0185596	11.2066	17.5216	0.644786	1.56351
HTR1D	1.52724e-05	0.000705086	20.8629	56.8026	1.44502	2.72266
IARS	4.66511e-06	0.00035208	83.9999	150.051	0.836991	1.78632
IDS	1.8387e-05	0.000770701	121.487	245.939	1.01749	2.0244
IFFO1	0.000217297	0.00331615	14.2129	21.697	0.610289	1.52657
IFI27L2	0.0005839	0.00612279	68.2884	122.197	0.839495	1.78942
IFNWP19	0.00118324	0.00966205	5.98223	22.708	1.92444	3.7959
IFRD1	0.00276555	0.0168086	25.6725	79.4581	1.62997	3.09507
IGF2BP3	0.00308698	0.018049	5.96719	16.3224	1.45173	2.73535
IGFBP6	0.0144169	0.0497027	319.82	522.047	0.70692	1.63232
IGSF8	0.0076737	0.032582	34.7916	89.603	1.36481	2.57542
IKBKG	0.00333312	0.0189546	19.5945	33.3301	0.766376	1.70099
IMPDH1	0.000210537	0.0032517	11.6449	19.0909	0.713189	1.63942
INF2	0.000631027	0.00643707	42.8538	71.5673	0.739877	1.67003
IQGAP1	0.000203951	0.00319489	86.1533	135.066	0.64869	1.56774
IQSEC2	0.000924992	0.00824401	18.5716	28.9474	0.640338	1.55869
ISCU	0.000100381	0.00207439	170.27	283.398	0.735003	1.6644
ISLR2	0.0027637	0.0168074	0.974254	25.1276	4.68883	25.7916
ITGA11	4.45362e-05	0.00128696	4.15024	30.9916	2.90061	7.46743
ITGA2	0.000444583	0.00516152	22.8144	101.582	2.15463	4.45253
ITGA5	0.000579861	0.0061151	41.7209	80.9008	0.955383	1.93909
ITGAE	9.16753e-05	0.00197277	28.7607	47.2438	0.716025	1.64265
ITGB1BP1	4.9723e-05	0.00137077	63.5923	117.023	0.879871	1.84021
ITGB3BP	0.00776368	0.0328166	22.5083	35.9992	0.677507	1.59937
ITGBL1	2.36646e-05	0.000896631	243.855	541.841	1.15185	2.22198
IVL	0.00133204	0.0104865	0.597025	37.6551	5.97891	63.0713
JAK1	0.00065817	0.00660446	73.5109	134.2	0.868358	1.82558
JCAD	9.95483e-06	0.000556542	22.438	153.971	2.77865	6.86209
JMJD6	0.00105324	0.00893655	12.4525	19.1935	0.624181	1.54134
JOSD2	0.00778855	0.032861	19.354	31.3363	0.695199	1.61911
JSRP1	9.97215e-05	0.00207439	66.486	104.844	0.657122	1.57693
JUN	7.41976e-07	0.000136672	8.15767	36.7159	2.17018	4.50079
KANK1	9.88264e-08	6.91021e-05	8.49583	18.6147	1.13162	2.19104
KAZALD1	0.0115611	0.042937	37.825	60.264	0.671956	1.59323
KCNN4	0.00793874	0.0332714	4.02178	13.5646	1.75394	3.37279
KCNT2	2.29849e-05	0.000883817	1.83881	14.5746	2.98661	7.92611
KCTD11	0.00196241	0.0134827	6.30857	11.3695	0.84979	1.80224
KCTD13	0.0105795	0.0403233	11.9261	18.7204	0.65049	1.5697
KCTD4	5.70011e-05	0.00149378	0.871303	12.5007	3.84269	14.3471
KCTD7	0.000265866	0.00368452	7.13399	11.3355	0.668065	1.58894
KCTD9	0.000902087	0.00812459	28.5637	48.5662	0.765769	1.70028
KIAA0513	0.000224505	0.00337802	5.77321	14.3534	1.31395	2.48621
KIAA0930	0.00173442	0.0124953	31.0643	50.1285	0.690373	1.6137
KIF1C	9.52583e-05	0.00201933	173.192	287.451	0.730943	1.65972
KIF3A	0.00144473	0.0110679	21.3861	32.1774	0.589374	1.50459
KIF3C	0.00780458	0.0329196	14.91	24.6827	0.727218	1.65544
KLC1	0.000236729	0.00345504	126.413	208.584	0.722482	1.65002
KLC2	0.000935263	0.00829708	19.3799	34.9113	0.849134	1.80142
KLF2	2.80316e-07	8.88372e-05	1.65787	19.9684	3.59032	12.0447
KLF6	0.00261925	0.0162278	23.9402	51.941	1.11744	2.16961
KLHL21	6.5507e-05	0.00161489	27.3938	53.1236	0.955504	1.93926
KRT18	0.00651559	0.0295139	288.533	641.254	1.15216	2.22246
KRT19	0.0011552	0.00950288	33.43	262.47	2.97294	7.85133
KRT7	0.00284474	0.0171342	453.01	1378.13	1.6051	3.04216
KRTAP2-3	0.00373305	0.020297	0.757851	21.5893	4.83226	28.4875
LACC1	1.75838e-09	7.70992e-06	13.2414	178.85	3.75562	13.5069
LACTB	0.00442487	0.0227347	12.7768	19.5781	0.615708	1.53231
LAMA3	1.4945e-05	0.000698782	0.652666	17.9411	4.78078	27.489
LAMA4	0.0101308	0.0392055	13.184	39.1033	1.5685	2.96596
LAMB2	7.21565e-05	0.00169722	173.926	338.509	0.960718	1.94628
LARP6	1.72392e-05	0.00075986	65.8067	141.357	1.10304	2.14806
LASP1	0.000318443	0.00417201	69.823	123.567	0.823519	1.76972
LAYN	0.00168955	0.0122654	16.3038	34.1896	1.06835	2.09703
LDHA	6.94641e-05	0.00166327	1914.96	3583.58	0.904087	1.87136
LDLRAP1	0.000736721	0.00715015	26.8909	42.2101	0.650469	1.56968
LETM2	1.11994e-05	0.000590617	5.41003	15.8719	1.55277	2.93379
LIF	0.00336648	0.0190066	30.188	160.484	2.41039	5.31616
LIMA1	4.26593e-05	0.00124521	122.19	239.451	0.970601	1.95966
LIMK1	0.00172727	0.0124569	21.6583	53.3347	1.30016	2.46256
LIMK2	0.0120065	0.0441298	31.6498	57.1721	0.853116	1.8064
LIN37	0.0111765	0.0418927	9.42074	15.0861	0.679312	1.60138
LIN7B	0.00405756	0.0213685	6.36668	14.2096	1.15826	2.23187
LIPA	0.00580627	0.0273394	33.754	66.7077	0.982795	1.97629
LMAN1	0.00238433	0.0153852	126.297	198.333	0.651108	1.57037
LMAN2L	0.00017659	0.00292725	17.9495	30.8393	0.780829	1.71812
LMO2	0.00157161	0.0117189	2.36038	16.1552	2.77491	6.84433
LMO7	0.00134508	0.0105246	394.943	612.407	0.632845	1.55062
LNPK	1.79514e-05	0.000767072	29.9599	55.0071	0.876585	1.83602
LOX	2.05462e-05	0.000831743	21.8421	242.657	3.47373	11.1096
LOXL2	0.000163721	0.00277676	191.024	468.476	1.29422	2.45244
LOXL4	0.0119853	0.044076	2.87481	37.3645	3.70013	12.9972
LPCAT1	0.00628808	0.0288659	46.7387	71.5815	0.614969	1.53152
LPCAT2	2.40135e-07	8.39544e-05	12.0686	79.3343	2.71669	6.57362
LPP	0.00109527	0.00920783	24.9995	45.7301	0.871245	1.82924
LPXN	0.000762267	0.00729302	5.81444	38.033	2.70954	6.54112
LRP3	0.0116889	0.0432758	12.0434	19.1619	0.67	1.59107
LRPAP1	0.000153424	0.00265779	166.879	300.118	0.846724	1.79841
LRRFIP2	0.00100949	0.00868028	44.8459	73.7425	0.717521	1.64435
LTBP2	0.000365349	0.00454706	113.53	240.397	1.08234	2.11747
LUZP1	0.000310624	0.0041051	31.5114	54.962	0.802561	1.7442
LYN	0.000367737	0.00456938	7.39321	14.8259	1.00385	2.00535
LYPD6B	5.339e-05	0.00143835	1.3493	17.902	3.72984	13.2676
LZTR1	6.52217e-06	0.000453829	33.4139	62.9437	0.913613	1.88376
MAFG	1.22588e-05	0.000615309	17.0814	35.2595	1.04559	2.06421
MAFK	0.000301283	0.0040229	13.0413	30.1366	1.20844	2.31087
MAGI1	0.000533388	0.00577191	16.5024	26.1859	0.66612	1.5868
MAN1B1	0.000624447	0.00639153	66.3476	99.5262	0.585032	1.50007
MAOB	0.00796168	0.0333173	26.7276	54.3948	1.02514	2.03516
MAP1A	8.46937e-05	0.00188	35.4618	124.846	1.81581	3.52057
MAP1B	0.000945667	0.00835565	53.5751	127.664	1.25272	2.3829
MAP1LC3B	2.50403e-06	0.000255096	85.9131	150.509	0.8089	1.75188
MAP1LC3B2	3.90486e-05	0.00118002	17.2656	33.9713	0.976413	1.96757
MAP3K10	0.00683837	0.0304735	8.0437	12.5398	0.640582	1.55896
MAP3K3	2.79931e-05	0.000994497	17.2419	29.0279	0.751525	1.68357
MAP4	0.00074909	0.00721104	135.804	256.908	0.919726	1.89176
MAP4K5	0.000389213	0.00477835	56.2015	86.8469	0.627866	1.54528
MAP6	0.000886159	0.00804067	3.77841	11.7375	1.63527	3.10647
MAPK7	0.000437258	0.00511237	25.4406	41.1057	0.692207	1.61575
MAPRE3	3.35768e-06	0.000290175	22.7336	53.4394	1.23308	2.35068
MARCH4	0.000190048	0.00306127	5.32005	25.3407	2.25195	4.76325
MARCKS	1.03485e-05	0.000564508	7.95858	38.1358	2.26056	4.79178
MARK1	9.67931e-06	0.000548185	4.05973	13.0832	1.68826	3.22268
MAST4	0.00359747	0.0198422	6.42914	11.4304	0.830183	1.77791
MBD1	0.00201044	0.0136904	34.0119	53.1634	0.644394	1.56308
MBNL1	3.5946e-05	0.00114247	61.4063	103.872	0.758345	1.69155
MBOAT7	9.07026e-06	0.000538717	159.215	417.858	1.39204	2.62449
MCFD2	0.000771119	0.00733135	256.318	418.772	0.708233	1.6338
MCOLN2	0.000658045	0.00660446	5.96981	19.2644	1.69018	3.22698
MCU	0.000307796	0.00408175	14.7527	23.8288	0.691728	1.61522
MDGA1	0.000619995	0.00636674	14.2829	51.991	1.86398	3.6401
ME1	0.00859196	0.0351516	24.1291	56.1525	1.21857	2.32717
MEA1	0.00159657	0.0118077	100.01	152.765	0.611172	1.5275
MED10	0.000557933	0.00596171	28.9751	44.2566	0.611078	1.5274
MEF2A	0.000397995	0.00483981	18.4374	28.0615	0.605958	1.52199
MET	0.000867712	0.00794998	105.638	179.291	0.763172	1.69722
MFAP3L	0.00598868	0.0278994	5.32709	12.0433	1.17681	2.26076
MFAP4	0.00164574	0.0120612	35.5125	63.8638	0.846671	1.79835
MFGE8	9.96041e-05	0.00207439	125.556	413.031	1.71792	3.28962
MFSD1	3.29178e-05	0.00109032	112.967	243.566	1.10841	2.15608
MGLL	0.000100878	0.00207439	12.4403	41.4319	1.73572	3.33045
MICA	0.0115814	0.0429915	53.4356	113.327	1.08462	2.12081
MIER2	0.0036903	0.0201304	20.0183	31.011	0.631459	1.54913
MITF	2.45341e-05	0.000907707	3.07602	19.442	2.66004	6.3205
MLEC	4.56105e-05	0.00130414	114.154	187.697	0.717424	1.64424
MLLT11	0.0024377	0.0155534	23.688	50.8798	1.10294	2.14792
MMP24OS	6.44307e-05	0.00159603	75.731	135.404	0.838314	1.78796
MOGS	0.0133865	0.0474675	41.071	62.6997	0.610341	1.52662
MOK	0.00655988	0.0296883	26.6787	40.4638	0.600945	1.51671
MORC4	0.00336543	0.0190066	53.7514	85.8712	0.675871	1.59756
MOSPD1	0.0143216	0.0495639	12.8096	26.4069	1.04369	2.06149
MOSPD2	0.00743629	0.0320247	20.1156	34.7595	0.789096	1.72799
MPC2	0.000895052	0.0080849	151.959	228.895	0.591007	1.5063
MPP6	0.00086247	0.0079161	9.13638	15.9679	0.805482	1.74773
MPV17L2	0.000260873	0.0036398	12.3243	19.9211	0.692795	1.61641
MR1	3.66762e-07	9.56254e-05	24.3125	53.6972	1.14315	2.20863
MRAS	9.35029e-05	0.00200049	35.4571	60.0825	0.760869	1.69451
MRC2	0.000259102	0.00363002	161.104	278.653	0.790477	1.72965
MRPL17	0.00108039	0.00910167	83.2099	163.784	0.976971	1.96833
MRPL37	0.00318277	0.0184175	63.5399	95.9405	0.594478	1.50993
MRPL55	0.00629726	0.0288839	39.8225	63.8596	0.681321	1.60361
MSANTD3	0.00015403	0.0026623	28.278	47.1259	0.736837	1.66652
MSRB3	2.68739e-05	0.0009614	74.7223	135.353	0.857119	1.81142
MSTO1	0.000313758	0.00413585	25.8022	44.7065	0.792987	1.73266
MT1L	0.000285508	0.00387805	9.62819	67.7714	2.81534	7.03885
MTCH1	0.000442326	0.00514309	183.067	309.179	0.756076	1.68889
MTCL1	0.000613034	0.00632142	6.42151	16.3743	1.35045	2.54991
MTPN	0.000334475	0.00430337	138.667	209.581	0.59588	1.51139
MTRR	0.00023925	0.00346879	48.942	82.39	0.751396	1.68342
MXD4	1.78421e-06	0.000240073	34.2433	75.186	1.13464	2.19564
MYADM	0.000122163	0.00229174	21.1801	48.8726	1.20632	2.30748
MYBBP1A	0.00593734	0.0277527	28.7582	44.1283	0.617733	1.53446
MYL12A	0.0137916	0.0483257	384.455	606.868	0.658568	1.57851
MYL9	0.00020661	0.00322018	137.93	412.904	1.58187	2.99357
MYO1E	0.00235552	0.0152639	18.3843	31.1214	0.759435	1.69283
MYO5A	0.000225063	0.00337802	16.8301	30.8983	0.87648	1.83589
MYOF	0.000383431	0.00472622	99.6285	260.609	1.38726	2.61581
MYPN	2.0913e-06	0.000250414	1.61644	25.8736	4.00059	16.0065
MYPOP	0.00853086	0.0349854	8.39035	12.9118	0.621885	1.53888
NAA10	0.000270128	0.00372012	72.1996	114.912	0.670472	1.59159
NAAA	0.000212703	0.00326548	7.31129	33.5859	2.19966	4.5937
NABP1	3.97107e-06	0.000324931	10.5442	53.2374	2.336	5.04899
NANS	0.00428076	0.0221795	54.3008	91.9043	0.759159	1.6925
NAV3	2.39063e-06	0.000250414	4.96793	14.8922	1.58384	2.99767
NCDN	7.53081e-06	0.00047387	25.5346	57.5621	1.17267	2.25428
NCEH1	0.000192738	0.00308201	15.303	57.1968	1.90212	3.73761
NCLN	0.000766837	0.007308	38.1734	77.3959	1.01969	2.02749
NDEL1	2.57106e-05	0.000937218	38.776	73.9736	0.931846	1.90771
NDFIP2	0.000754361	0.00724818	37.9102	70.2203	0.889301	1.85228
NDRG1	0.00167041	0.0121839	17.5488	40.0261	1.18957	2.28085
NDRG3	0.000360719	0.004505	23.4362	35.7458	0.609037	1.52524
NDUFAF2	2.96456e-05	0.00102943	17.352	36.6476	1.07862	2.11201
NDUFAF8	0.00171425	0.0123921	76.8008	135.815	0.82245	1.76841
NECAB3	0.0037288	0.0202829	8.18879	14.5056	0.824891	1.7714
NEGR1	0.000340688	0.00435818	4.14036	11.376	1.45817	2.74759
NEK7	4.85302e-05	0.00135243	31.8705	137.843	2.11273	4.3251
NEXN	3.37614e-07	9.44385e-05	13.5667	42.4188	1.64463	3.12668
NFASC	0.000200045	0.00315619	23.3473	73.7192	1.65878	3.1575
NFE2L1	7.20009e-05	0.00169722	374.482	607.152	0.697161	1.62131
NFKBIZ	0.000485679	0.00542571	10.9752	33.065	1.59106	3.01271
NIPA1	4.23982e-07	0.000103526	9.36761	19.0993	1.02777	2.03887
NIPAL2	0.00222263	0.0146804	7.47957	13.1515	0.814198	1.75832
NIPAL3	1.60697e-07	8.29997e-05	29.546	108.178	1.87238	3.66136
NLRP1	0.000111004	0.00220617	39.0853	93.3608	1.25619	2.38864
NMT2	0.000369605	0.00458519	14.6686	31.9877	1.12479	2.1807
NOL6	0.000236642	0.00345504	20.5981	46.3462	1.16994	2.25003
NOMO1	6.92161e-06	0.000461188	140.982	280.574	0.992869	1.99014
NOMO2	5.91368e-05	0.00152124	112.33	206.747	0.880117	1.84053
NOMO3	0.00010904	0.00218978	162.134	285.733	0.817481	1.76233
NPAS1	1.95015e-05	0.000802989	3.68282	24.0297	2.70594	6.52481
NPTN	7.34558e-06	0.000466889	183.28	358.11	0.966356	1.9539
NQO1	0.00152584	0.0114777	1004.6	2046.99	1.02688	2.03761
NR2F1	0.000913746	0.00819123	5.21861	16.4157	1.65334	3.14561
NR3C1	1.16121e-05	0.00059543	15.5004	33.6554	1.11853	2.17126
NRBF2	1.18272e-05	0.000604442	12.1929	21.7071	0.832131	1.78031
NRIP3	0.00015629	0.00268782	14.7112	38.7521	1.39736	2.63419
NRK	7.53735e-05	0.00174356	1.71432	35.8721	4.38716	20.925
NSF	6.27988e-05	0.00158105	42.6243	75.0833	0.816817	1.76152
NUDC	0.00078571	0.00743332	93.4687	140.687	0.589932	1.50518
NUDT9	5.84655e-05	0.00151155	35.9713	61.8552	0.782047	1.71957
NXPE3	1.14412e-05	0.000593001	9.2896	21.7706	1.2287	2.34355
OAZ1	0.000247868	0.00353051	633.486	1000.3	0.659054	1.57905
OGFOD2	0.00463159	0.0234974	14.1128	22.4759	0.671377	1.59259
OSGIN1	0.00209954	0.0141468	18.3979	44.1628	1.26329	2.40042
OSTF1	4.48464e-05	0.00128707	16.9959	35.182	1.04965	2.07003
P3H2	3.12219e-07	9.23627e-05	17.1668	83.6027	2.28393	4.87002
P4HB	0.000187117	0.00303656	558.211	1408.69	1.33547	2.52358
PAFAH1B1	0.000403685	0.00488583	102.526	154.076	0.58766	1.50281
PAFAH2	0.000345581	0.00439345	10.5509	20.0389	0.925432	1.89925
PAM	8.99874e-07	0.000157879	137.81	316.712	1.20049	2.29817
PAM16	0.00518435	0.025366	28.4825	43.0366	0.595486	1.51098
PAPSS2	0.000127181	0.00234584	32.4422	152.738	2.23511	4.708
PARVB	0.00115642	0.00950784	12.6137	23.0962	0.872661	1.83104
PAWR	0.00210591	0.0141723	91.7387	155.789	0.763987	1.69818
PCDH10	0.00136404	0.0106351	2.57727	62.154	4.59193	24.1162
PCDH9	5.43443e-08	5.22486e-05	0.651678	38.8085	5.89607	59.5517
PCDHGA4	3.67707e-05	0.00115202	4.50072	11.2961	1.32759	2.50984
PCGF1	0.00492206	0.0245448	9.67149	15.0033	0.633471	1.55129
PCNX1	1.59752e-05	0.000720666	37.5735	76.5241	1.0262	2.03665
PCYT1A	4.50322e-06	0.000346178	35.9084	66.1752	0.88197	1.84289
PDCD1LG2	2.03198e-05	0.000826119	10.8178	65.4071	2.59604	6.04626
PDE11A	0.00656876	0.0297198	9.37114	17.8842	0.932386	1.90843
PDE4DIP	0.0133146	0.0472912	29.7835	47.8891	0.685186	1.60791
PDE5A	0.00555677	0.0265713	21.0441	87.5101	2.05603	4.15841
PDLIM7	0.000294688	0.00395911	85.4899	191.567	1.16403	2.24082
PDPK2P	0.00317257	0.0183956	8.26709	14.2633	0.78685	1.7253
PEA15	3.26085e-05	0.00109032	256.178	1046.87	2.03086	4.0865
PELO	0.000266995	0.00369213	28.6248	63.2481	1.14376	2.20955
PERP	0.000363137	0.00452318	12.0869	38.1305	1.6575	3.1547
PFDN1	0.00511669	0.025163	50.552	82.7346	0.710723	1.63662
PGAM1	0.000335815	0.00431205	431.542	687.313	0.671466	1.59269
PGM1	2.56812e-06	0.000259903	56.0726	102.955	0.876651	1.83611
PGM2L1	0.000264555	0.00366965	7.05227	18.1209	1.3615	2.56951
PGPEP1	2.81025e-05	0.000995114	24.2116	45.7698	0.918697	1.89041
PHLDA3	0.000198547	0.00313766	56.3251	105.682	0.907886	1.87629
PI4K2A	6.88463e-05	0.00165997	29.2731	45.958	0.650739	1.56997
PICALM	0.00459832	0.0233683	182.005	319.293	0.810903	1.75431
PICK1	0.00239165	0.0154099	20.9732	32.6777	0.639759	1.55807
PIEZO1	0.000947762	0.00835976	71.2119	115.546	0.698283	1.62257
PIEZO2	7.83135e-06	0.000485765	6.05301	28.1901	2.21946	4.6572
PIGCP1	2.29141e-05	0.000883817	6.48561	15.8417	1.28841	2.44259
PIK3IP1	0.00375675	0.0203415	6.76665	15.5235	1.19794	2.29412
PIK3R3	4.06856e-06	0.000325792	6.0255	20.1655	1.74274	3.3467
PIN1	0.000611935	0.00631994	79.6768	120.199	0.593198	1.50859
PINK1	0.000882495	0.00801856	51.6875	80.6172	0.641271	1.5597
PIP5K1C	5.01894e-05	0.00137623	25.6523	43.5066	0.762147	1.69601
PITRM1	7.64592e-05	0.00176074	73.4184	118.917	0.695737	1.61971
PKD2	5.1602e-07	0.0001161	94.848	567.036	2.57975	5.97837
PKIA	0.000805213	0.00755272	4.41998	19.7015	2.1562	4.45738
PKM	0.000133244	0.00241141	1489.47	3824.51	1.36047	2.56769
PKNOX1	0.0112883	0.0422144	7.62264	11.949	0.648529	1.56757
PKP4	0.0143266	0.0495695	32.4429	48.6955	0.585887	1.50096
PLA2G12A	3.14255e-06	0.00028684	11.8943	23.9019	1.00685	2.00952
PLA2R1	2.86049e-05	0.00100007	40.1386	87.7154	1.12784	2.18531
PLAT	0.00463289	0.0234974	763.909	3477.71	2.18667	4.55252
PLBD2	0.000311661	0.00411173	33.4086	57.3327	0.779139	1.71611
PLCB1	5.80455e-05	0.00150493	6.07755	32.9531	2.43885	5.4221
PLCB4	0.00669878	0.030098	21.7836	42.0151	0.947664	1.92875
PLCXD2	0.000705463	0.00693871	4.72309	20.3988	2.11068	4.31895
PLEKHM1	0.00121458	0.00983884	30.5203	53.9256	0.821201	1.76688
PLIN3	0.000998329	0.00862285	113.974	194.997	0.774744	1.71089
PLK2	0.000146711	0.00258222	89.3754	296.604	1.73059	3.31864
PLK3	0.00403831	0.0213248	19.9219	34.5299	0.793492	1.73326
PLOD2	0.00199065	0.0136098	298.562	962.547	1.68883	3.22395
PLPP1	0.000767237	0.007308	13.851	22.816	0.720061	1.64725
PLPP4	0.000160101	0.00274257	4.24864	13.9637	1.71661	3.28664
PLPPR2	0.000228489	0.00339271	21.1339	45.2338	1.09784	2.14034
PLSCR3	0.00611571	0.0283197	39.4985	59.5444	0.592168	1.50751
PLSCR4	0.000152439	0.00264968	14.2974	36.731	1.36124	2.56906
PLXNA3	0.000106102	0.00215488	25.8285	96.8206	1.90635	3.7486
PMAIP1	0.000465067	0.0052798	2.92496	16.361	2.48377	5.59357
PMM1	9.0409e-05	0.00196158	29.6159	52.8033	0.834258	1.78294
PNPLA2	0.00048389	0.00541752	63.6528	101.641	0.675183	1.5968
PNPO	3.24279e-05	0.00108679	23.7995	38.8758	0.707942	1.63347
PODN	0.0040438	0.0213399	12.6448	39.5222	1.64412	3.12557
POFUT2	1.08334e-05	0.000584736	37.9425	75.0809	0.984631	1.97881
POLR3H	8.7038e-05	0.00191546	30.3559	54.5015	0.844316	1.79541
POMGNT1	0.000602456	0.00627035	63.5193	97.1653	0.613246	1.5297
POSTN	0.00571441	0.0270809	12.6633	73.7748	2.54247	5.82586
PPA1	0.0005133	0.00563604	76.123	132.378	0.798263	1.73901
PPDPF	0.0109264	0.0412772	144.728	289.599	1.00072	2.00099
PPME1	1.6702e-05	0.000740425	44.7509	97.1994	1.11903	2.17201
PPP1R12C	5.46342e-05	0.00145135	39.8416	89.0479	1.1603	2.23505
PPP1R15A	0.000582639	0.00612279	27.7565	64.1749	1.20918	2.31207
PPP1R18	0.000240814	0.00347809	53.2847	80.4632	0.594608	1.51006
PPP1R3C	0.00274967	0.0167594	31.1484	71.5137	1.19906	2.2959
PPP2R5B	0.000438016	0.00511237	29.0354	61.0219	1.07152	2.10164
PPP3CA	0.000226222	0.00337871	18.2843	47.9887	1.39209	2.62458
PPP6R1	0.0011119	0.0092807	20.6854	33.7847	0.707758	1.63326
PQLC2L	0.000625196	0.00639454	6.37941	14.1773	1.15209	2.22235
PRDX1	2.19685e-05	0.000865888	946.361	2045.75	1.11217	2.1617
PREPL	0.00662834	0.0298839	61.0782	93.8236	0.619294	1.53612
PRKACB	0.00878703	0.0356275	18.2913	32.0514	0.809231	1.75228
PRKAG2	9.39683e-05	0.00200112	8.53971	23.4856	1.45952	2.75017
PRKCA	0.000218857	0.00333513	10.8463	22.2077	1.03386	2.0475
PRKCH	0.00293752	0.0174876	32.6902	54.9891	0.750288	1.68213
PRNP	6.58085e-05	0.00161714	606.596	2324.38	1.93804	3.83185
PRPS1	8.59604e-05	0.00190263	25.2295	50.0785	0.989084	1.98492
PRR13	0.000162389	0.00276331	123.928	190.518	0.62043	1.53733
PRR16	0.000962796	0.0084403	7.60728	18.4971	1.28185	2.4315
PRR5L	0.0056609	0.0269269	6.52519	12.0859	0.889227	1.85218
PRRT3	0.00275757	0.0167866	7.5071	13.2128	0.815608	1.76004
PRRX1	0.00319294	0.0184373	256.998	494.54	0.944331	1.9243
PRSS12	0.0113785	0.0424329	9.35799	22.6054	1.2724	2.41563
PRSS23	0.00168183	0.0122473	113.967	400.903	1.81464	3.51773
PRSS3	7.02818e-06	0.000461188	1.39185	18.8888	3.76246	13.571
PSG4	0.000276515	0.00378774	2.29842	29.3228	3.67331	12.7578
PSMB5	0.00065235	0.00657608	161.179	244.016	0.598315	1.51395
PSMD2	0.000371206	0.00460134	233.558	546.655	1.22685	2.34055
PSMD8	0.00113047	0.00936963	175.977	288.059	0.710979	1.63691
PTGS2	0.000220747	0.00335723	496.504	1354.45	1.44783	2.72798
PTPN14	8.35567e-05	0.00186283	55.168	89.7085	0.701413	1.6261
PTX3	9.77892e-05	0.00205268	55.5545	259.415	2.22329	4.66957
PVR	0.000169476	0.00283992	28.1074	96.0655	1.77307	3.4178
PXDC1	0.000764153	0.00729302	27.4188	48.9527	0.836224	1.78537
PXK	0.000468727	0.00530959	23.1334	48.3365	1.06313	2.08947
PXN	0.00407884	0.0214365	73.0798	139.071	0.928273	1.903
PYCR1	0.000618005	0.00635479	39.0265	92.3362	1.24244	2.36599
PYGB	0.00804743	0.0335212	65.4907	100.693	0.620597	1.53751
PYROXD1	0.000518082	0.00568043	9.43816	16.4486	0.801387	1.74278
QPCT	0.00907798	0.0364612	78.1091	150.381	0.945061	1.92527
QPCTL	0.000286333	0.00387805	17.9011	32.8654	0.876521	1.83594
QPRT	0.000850577	0.0078303	29.6843	56.9296	0.939478	1.91783
QSOX1	6.07643e-07	0.000121394	197.439	412.515	1.06304	2.08933
RAB11FIP5	4.36496e-05	0.0012693	34.248	69.4229	1.01939	2.02706
RAB32	0.000669568	0.00667528	33.204	57.2463	0.785826	1.72408
RAB3A	1.94735e-05	0.000802989	5.41324	27.6874	2.35467	5.11477
RAB3B	1.76917e-05	0.000762329	6.08818	28.6407	2.23398	4.7043
RAB3GAP1	1.84173e-06	0.000240073	38.2336	69.7477	0.867303	1.82425
RAB3GAP2	7.34692e-05	0.00171759	31.7645	57.3572	0.852562	1.8057
RAB6B	0.000353498	0.00446092	4.86948	22.0271	2.17744	4.5235
RABGAP1L	0.000583276	0.00612279	17.0097	29.2213	0.780667	1.71792
RANBP9	4.04219e-05	0.00120975	78.8215	172.787	1.13233	2.19213
RAPH1	0.000522604	0.00570347	5.25071	13.7976	1.39383	2.62775
RASAL2	9.43657e-06	0.000546598	6.74924	12.9282	0.937729	1.91551
RASSF1	0.000692311	0.00683997	13.4536	24.3706	0.857154	1.81146
RASSF8	0.00461867	0.0234485	54.9888	119.207	1.11626	2.16784
RBMS2	6.80058e-05	0.00164258	57.0074	93.5955	0.715292	1.64182
RBPMS	0.00188625	0.0131892	38.5649	81.1816	1.07386	2.10506
RCAN1	0.00254144	0.0160112	63.7071	333.878	2.3898	5.24083
RCAN2	0.000100057	0.00207439	27.3967	68.5706	1.32359	2.50288
RECK	1.2298e-07	7.27617e-05	34.8024	106.758	1.61708	3.06754
REEP5	0.000151681	0.00264248	152.305	271.239	0.832606	1.7809
RETSAT	5.65795e-05	0.00148526	46.5921	76.6589	0.718367	1.64532
RFTN1	0.00193687	0.0133804	28.5113	48.3716	0.762625	1.69657
RGMB	0.000112097	0.00221359	11.6795	37.292	1.67488	3.19293
RGS4	8.16143e-05	0.00183817	224.898	1892.29	3.07279	8.414
RHBDF1	0.00112549	0.00934347	18.4172	32.1059	0.80179	1.74326
RHOB	2.6937e-06	0.000266639	8.38361	38.2171	2.18857	4.55855
RHOC	0.000610009	0.00631994	241.095	489.274	1.02104	2.02938
RHOJ	0.000226669	0.00337873	15.2249	41.7668	1.45593	2.74333
RIC8A	0.00166387	0.0121593	73.331	129.853	0.824381	1.77078
RIN3	0.00985119	0.0384714	9.66293	18.3644	0.926377	1.9005
RMDN3	3.81011e-05	0.00117186	32.2539	66.0331	1.03372	2.04729
RND3	0.0116331	0.0431107	376.955	746.554	0.985853	1.98048
RNF103-CHMP3	0.000117431	0.00225524	23.2307	43.6194	0.908937	1.87766
RNLS	0.000583695	0.00612279	7.05673	13.0112	0.88268	1.8438
RPL13P5	0.0124471	0.0451375	9.70315	14.604	0.58984	1.50508
RPL23AP82	2.31121e-05	0.000884411	14.5497	30.5586	1.07059	2.10029
RPS6KA4	0.0120887	0.0442974	10.0856	15.485	0.618581	1.53536
RRAS	9.12364e-05	0.00197277	47.5117	104.203	1.13305	2.19322
RRAS2	5.17782e-07	0.0001161	29.4167	68.2375	1.21393	2.31968
RRBP1	0.0015757	0.0117284	157.289	258.034	0.714147	1.64051
RRM2B	1.02942e-05	0.000563544	61.1685	113.977	0.897886	1.86333
RRP12	0.00420886	0.0218955	23.3774	36.9092	0.658869	1.57884
RSU1	7.56424e-06	0.00047387	54.5467	130.065	1.25367	2.38447
RTCA	5.87304e-05	0.00151332	17.2126	37.7459	1.13286	2.19292
RTL8C	0.000243544	0.00349096	118.143	228.34	0.950643	1.93273
RTN4	7.66148e-08	5.89283e-05	302.676	1083.91	1.84039	3.58108
RUNX1	0.00299215	0.01771	18.0378	32.4434	0.846901	1.79863
RUSC2	6.43067e-05	0.00159603	15.6301	43.9641	1.492	2.81279
S100A11	0.000330814	0.00426923	440.841	990.654	1.16812	2.24719
SAMD3	0.000144333	0.00256189	2.98331	17.0089	2.5113	5.70135
SAMD4A	0.000180482	0.00297254	28.8958	67.6499	1.22723	2.34116
SAR1A	0.000296441	0.00397919	91.6043	144.185	0.654434	1.574
SARAF	0.0005572	0.00596064	629.12	1099.82	0.805858	1.74819
SARS	0.00019169	0.00307484	85.4636	135.104	0.66069	1.58084
SAT1	2.67305e-06	0.000266639	205.293	510.413	1.31398	2.48626
SBDS	7.83456e-05	0.00179611	110.223	185.876	0.753921	1.68637
SBDSP1	7.35979e-08	5.89283e-05	42.811	95.3652	1.15548	2.22759
SCD5	0.00193143	0.0133698	5.86617	18.3682	1.64672	3.1312
SCFD2	2.21402e-05	0.000866621	8.76944	26.9382	1.6191	3.07182
SCN9A	9.59544e-09	1.84508e-05	2.08053	37.6595	4.17799	18.1009
SCOC	0.000354225	0.00446643	59.6441	92.0257	0.625657	1.54291
SCPEP1	0.000776719	0.00737092	29.9168	56.3574	0.913648	1.8838
SCRN1	0.00181287	0.0128147	29.0438	55.3864	0.9313	1.90699
SCYL1	0.00124341	0.0099882	58.3696	104.836	0.844842	1.79607
SDF2L1	0.0122441	0.0446751	14.2843	21.4323	0.585354	1.50041
SDSL	0.000963476	0.0084403	7.13335	14.045	0.977402	1.96892
SEC11C	0.000815694	0.00760471	43.0825	78.5915	0.867272	1.82421
SEC16A	0.000621464	0.00637757	33.8597	52.8434	0.642155	1.56066
SEC22B	9.76461e-05	0.00205268	21.9389	41.2685	0.91155	1.88107
SEC31A	0.000221337	0.00335723	264.008	413.047	0.645724	1.56452
SEL1L	4.61936e-05	0.00130989	47.5033	87.7842	0.885932	1.84796
SEL1L3	0.000745307	0.00719263	9.39788	46.6642	2.31191	4.9654
SELENOM	1.76381e-05	0.000762153	186.861	452.854	1.27708	2.42347
SELENOW	3.91218e-05	0.00118002	125.715	204.142	0.69941	1.62384
SEMA3A	0.000149123	0.00261867	6.43843	24.7364	1.94185	3.84199
SEPT9	0.000410952	0.00493496	113.478	239.624	1.07836	2.11164
SERAC1	1.75385e-06	0.000240073	7.72042	18.3357	1.2479	2.37496
SERP2	0.000477536	0.00536592	6.9533	14.0281	1.01255	2.01748
SERPINE1	0.000194575	0.00310815	76.7577	805.489	3.39148	10.4939
SERPINE2	0.00253786	0.0160007	1134.77	3199.66	1.49552	2.81965
SESN2	0.00654866	0.029655	5.9176	13.2233	1.15999	2.23457
SESN3	0.00833682	0.0344283	24.4372	41.9	0.777875	1.7146
SETD7	3.15127e-06	0.00028684	37.0597	85.4479	1.20519	2.30568
SEZ6L2	0.000947427	0.00835976	36.3794	66.5733	0.871821	1.82997
SGMS2	7.91795e-05	0.00180447	10.4591	32.0893	1.61733	3.06807
SH3BGRL3	0.00189821	0.0132295	284.277	586.491	1.04481	2.0631
SH3BP5L	0.000197028	0.00313108	12.6603	26.1162	1.04464	2.06285
SH3KBP1	2.77116e-06	0.000267209	8.66718	75.1937	3.11698	8.67568
SH3RF1	0.00063328	0.00644449	18.2263	37.383	1.03636	2.05105
SHB	0.00143036	0.0109742	22.5757	37.527	0.733157	1.66227
SHC1	0.0011008	0.00922307	450.907	687.261	0.608028	1.52417
SHC3	0.000334579	0.00430337	3.89454	13.932	1.83887	3.57731
SHQ1	5.09184e-05	0.00138447	12.4501	22.0378	0.823823	1.77009
SIL1	0.000187377	0.00303656	83.6172	160.734	0.9428	1.92226
SIPA1L1	2.24224e-05	0.000873224	95.6133	182.768	0.934727	1.91153
SIRPA	9.34271e-05	0.00200049	23.9915	67.6693	1.49598	2.82055
SIX2	9.39409e-06	0.000546598	0.58562	22.4901	5.26318	38.4038
SLC10A3	0.00326436	0.0186925	21.3111	38.6038	0.857139	1.81144
SLC17A5	0.000173582	0.00288984	19.2856	35.3162	0.87281	1.83123
SLC17A9	0.000583307	0.00612279	2.83126	15.5258	2.45515	5.48371
SLC1A1	6.52496e-06	0.000453829	4.79119	38.3106	2.99929	7.99605
SLC20A1	0.00642364	0.0292872	341.417	729.613	1.0956	2.13701
SLC25A20	0.000170228	0.00284724	13.5979	28.1261	1.04853	2.06842
SLC25A22	0.00602651	0.0280197	11.9442	17.9583	0.588337	1.50351
SLC25A30	0.00156421	0.0116807	10.3201	16.9673	0.717293	1.64409
SLC25A38	0.000547941	0.00589438	34.6061	53.0698	0.616866	1.53354
SLC25A4	0.00290571	0.0173748	29.0652	47.3508	0.704096	1.62912
SLC2A6	0.00241782	0.0154752	10.4668	17.8154	0.767309	1.70209
SLC35A3	0.000619657	0.00636674	7.64072	11.9877	0.649778	1.56893
SLC35C1	0.00174078	0.0125074	22.3902	43.4494	0.956471	1.94056
SLC39A11	5.65716e-05	0.00148526	14.7033	30.4079	1.04831	2.0681
SLC39A14	0.00318564	0.0184228	34.1116	56.4915	0.727774	1.65608
SLC7A1	0.0112607	0.0421367	5.64017	12.0397	1.09399	2.13463
SLC7A11	0.0127785	0.045946	32.8538	50.8431	0.62999	1.54755
SLC9A7	0.00261253	0.0162017	46.601	97.9674	1.07194	2.10226
SLC9B2	0.00202513	0.0137539	27.9821	55.3583	0.984296	1.97835
SMAGP	0.000742453	0.0071786	6.34385	21.4448	1.7572	3.38041
SMIM29	0.000748304	0.00720799	17.0506	27.6254	0.696173	1.6202
SMIM37	0.00204864	0.0138707	29.3405	47.1391	0.684029	1.60662
SMPD1	0.000128794	0.00235862	123.471	205.859	0.737483	1.66726
SMURF2	9.09456e-05	0.00197044	37.8296	181.057	2.25886	4.78612
SMYD3	0.000989742	0.00859695	13.9937	23.7369	0.762348	1.69625
SNX12	0.000286385	0.00387805	53.6316	80.9563	0.594062	1.50949
SNX24	0.00498408	0.0247348	31.1203	51.0492	0.714032	1.64038
SOX21	0.00673808	0.0301962	5.6784	24.4798	2.10803	4.31103
SP140L	0.00189729	0.0132295	9.37859	14.2884	0.607405	1.52352
SPAG1	0.000634054	0.00644657	4.19869	13.7042	1.70661	3.26393
SPAG9	4.07539e-05	0.00121039	42.3818	68.0764	0.68371	1.60627
SPATA18	0.00118581	0.00967708	4.67984	11.2926	1.27085	2.41303
SPATS2	0.00091775	0.00820799	30.374	56.0494	0.883861	1.84531
SPEG	0.000538096	0.00581696	28.8254	44.6201	0.630351	1.54794
SPHK2	0.00991532	0.0386243	14.3807	23.1802	0.688763	1.6119
SPIRE1	6.96757e-06	0.000461188	17.8764	42.984	1.26574	2.40451
SPP1	0.000231417	0.00341313	1.0217	46.2555	5.50057	45.2728
SPR	5.81114e-05	0.00150493	18.4852	32.7459	0.824942	1.77146
SPRED3	0.000301789	0.0040229	7.54866	20.838	1.46493	2.76049
SPRY2	0.000301434	0.0040229	16.5562	38.8176	1.22934	2.3446
SPX	0.0035538	0.0197002	3.27022	13.9248	2.0902	4.25807
SQSTM1	8.84648e-06	0.000529515	238.305	698.68	1.55182	2.93187
SRA1	0.000560483	0.00597499	54.5957	108.274	0.987827	1.9832
SRGN	3.64057e-05	0.00114715	40.8978	211.067	2.36761	5.16085
SRM	0.0101433	0.0392242	163.774	271.776	0.730716	1.65946
SRPRB	0.000430075	0.00507182	62.3086	108.71	0.80298	1.7447
SRXN1	0.000143716	0.00255582	42.0159	103.129	1.29544	2.45452
SSFA2	0.00203893	0.013811	36.3272	61.2573	0.753833	1.68627
SSSCA1	0.00360779	0.0198777	36.4901	77.0243	1.07781	2.11082
ST3GAL4	0.00405733	0.0213685	22.4732	35.2304	0.648618	1.56767
ST3GAL5	0.00373778	0.0203031	110.433	234.036	1.08356	2.11925
STAG3L4	0.00664041	0.029912	14.0486	21.6601	0.624617	1.5418
STC2	1.73796e-05	0.000759934	26.438	702.35	4.73151	26.566
STK17B	0.00367105	0.0200729	16.0856	28.788	0.839697	1.78967
STK39	0.000495758	0.00549994	15.4964	25.2962	0.706983	1.63239
STOML1	0.000470944	0.00532295	8.6001	27.6343	1.68404	3.21326
STPG1	0.000112059	0.00221359	5.31901	11.2984	1.0869	2.12417
STRA6	0.000271216	0.00373177	3.8716	26.1224	2.75428	6.74718
STUB1	5.41202e-06	0.000396443	64.6582	140.893	1.1237	2.17905
STX12	3.32108e-06	0.000289938	29.9275	62.7045	1.0671	2.09521
STX1A	0.00347068	0.0193571	8.59687	18.2712	1.08769	2.12533
STXBP1	3.3179e-05	0.00109072	36.4841	73.1931	1.00444	2.00616
SULF1	0.000358056	0.00449998	1019.93	1741.57	0.771928	1.70755
SUSD1	6.27374e-05	0.00158105	10.3782	23.5047	1.1794	2.26482
SVIL-AS1	0.000809891	0.00757359	32.2071	51.1852	0.668346	1.58925
SWAP70	0.000238405	0.00346634	14.0335	21.9425	0.644849	1.56358
SYNC	2.38868e-06	0.000250414	26.8907	54.1996	1.01117	2.01555
TAF13	0.000101002	0.00207439	36.4796	75.1081	1.04188	2.05891
TAF7	3.90086e-06	0.000322618	38.0076	76.2691	1.00481	2.00668
TAGLN	0.000642929	0.00651956	212.767	809.711	1.92814	3.80563
TAGLN3	0.0144707	0.0498214	35.9978	103.455	1.52302	2.87392
TALDO1	0.000175612	0.00291732	136.1	299.57	1.13823	2.2011
TANC2	0.00646455	0.0294126	5.71797	11.5777	1.01777	2.02479
TANGO2	2.08801e-05	0.000843043	21.8844	47.8967	1.13002	2.18862
TAOK2	6.78932e-05	0.00164258	24.9091	39.2394	0.655627	1.5753
TARS	0.000264499	0.00366965	111.521	169.089	0.600464	1.5162
TARSL2	0.000523477	0.00570347	10.4894	21.3383	1.02451	2.03426
TAX1BP1	0.00254552	0.0160112	136.391	212.808	0.641806	1.56028
TBC1D10A	0.000684381	0.00678339	15.8439	25.7706	0.701803	1.62654
TBC1D2	1.52762e-05	0.000705086	12.7473	26.9568	1.08045	2.1147
TBL2	0.00322433	0.0185489	27.0412	44.8544	0.730093	1.65875
TCP11L1	4.92793e-05	0.00136342	11.2529	23.1298	1.03946	2.05546
TCTA	8.3326e-05	0.00186038	30.5476	69.5891	1.1878	2.27805
TENT5A	0.0142167	0.049312	8.26329	18.8005	1.18598	2.27518
TERF2IP	1.52668e-05	0.000705086	86.9646	146.042	0.747887	1.67933
TFG	3.92264e-05	0.00118086	88.1876	140.198	0.668814	1.58977
TFPI	9.2203e-05	0.00198095	14.6056	117.038	3.00238	8.01322
TGFBR2	0.00778829	0.032861	172.805	324.291	0.908145	1.87663
TGOLN2	0.000211699	0.00326104	96.4175	148.313	0.62128	1.53824
THBS1	0.0018775	0.0131483	1196.13	2715.5	1.18285	2.27025
THSD4	0.00163437	0.0120031	30.1609	69.5828	1.20605	2.30706
THY1	0.00726598	0.031592	38.3563	116.176	1.59878	3.02887
TIGAR	7.76382e-05	0.00178255	27.2779	44.7178	0.713114	1.63934
TINAGL1	0.0023783	0.0153673	6.5086	27.7307	2.09106	4.26062
TLDC1	0.00178468	0.0127033	17.6315	32.009	0.860326	1.81545
TLE4	5.09401e-05	0.00138447	52.4533	91.6919	0.805762	1.74807
TLR4	3.82912e-06	0.000318396	13.0123	58.8976	2.17834	4.52632
TMED3	0.00137504	0.0106883	114.917	204.079	0.828537	1.77588
TMED7-TICAM2	0.00760593	0.0323836	7.56563	14.459	0.93443	1.91114
TMED9	0.00277307	0.0168276	184.526	322.581	0.805837	1.74816
TMEM104	0.000149318	0.0026191	20.7932	34.8257	0.744042	1.67486
TMEM159	0.000393574	0.00481143	25.5213	49.8942	0.967173	1.95501
TMEM171	0.000571727	0.00607093	2.31873	34.6971	3.90341	14.9638
TMEM175	0.000221391	0.00335723	17.677	30.9601	0.808542	1.75144
TMEM182	0.000841965	0.00779299	20.5929	32.2848	0.648705	1.56776
TMEM200A	1.52251e-06	0.000216859	28.3381	231.401	3.02958	8.16572
TMEM217	3.57505e-05	0.00113861	4.7106	11.5248	1.29076	2.44657
TMEM233	0.00232066	0.0151099	3.30255	12.6627	1.93894	3.83423
TMEM263	3.27108e-05	0.00109032	78.3863	130.816	0.738865	1.66886
TMEM41A	7.90053e-05	0.00180345	11.3846	19.0869	0.745507	1.67656
TMEM99	0.000238173	0.00346634	8.44356	17.5551	1.05596	2.0791
TMX4	4.71068e-05	0.00132962	40.0176	70.9235	0.825629	1.77231
TNFRSF10A	0.0142639	0.0494416	13.5445	20.6795	0.610491	1.52678
TNFRSF10C	0.00961601	0.0379387	9.8565	19.7233	1.00075	2.00105
TNFRSF10D	5.5706e-05	0.00146986	31.5291	125.177	1.98921	3.9702
TNFRSF11B	0.000343965	0.00438014	152.627	574.1	1.91129	3.76146
TNFRSF12A	0.000164389	0.00278502	144.483	652.414	2.17489	4.51551
TNPO1	1.60309e-05	0.000721061	175.042	280.549	0.680551	1.60275
TOLLIP	0.00132934	0.0104761	38.3731	57.7441	0.589577	1.50481
TOM1	0.00211175	0.0141918	22.6618	38.16	0.751802	1.6839
TOM1L2	2.60156e-06	0.000261568	51.5557	102.569	0.992395	1.98949
TOR1B	0.000678248	0.00673885	29.6837	51.4258	0.792822	1.73246
TPBG	2.48816e-05	0.000917873	31.2267	62.4365	0.99961	1.99946
TPD52L2	1.23558e-05	0.000615309	88.2254	157.056	0.832012	1.78017
TPM1	0.00440177	0.0226643	442.893	722.964	0.706967	1.63237
TPM2	2.41875e-06	0.000250414	536.077	1953.15	1.86529	3.64341
TPR	7.36434e-05	0.00171905	60.7929	101.359	0.7375	1.66728
TPRG1L	2.0099e-06	0.000247346	44.6246	87.3046	0.968219	1.95642
TRADD	0.000558075	0.00596171	9.68021	19.2499	0.991739	1.98858
TRAF3IP1	0.000418956	0.0049921	20.2145	32.4324	0.682044	1.60441
TRAPPC1	6.61728e-05	0.0016235	170.388	309.529	0.861251	1.81661
TRIM16	0.00625639	0.0287732	24.1816	43.4606	0.845795	1.79725
TRIM16L	0.000714203	0.00700228	11.7592	28.5945	1.28194	2.43166
TRIM8	7.39141e-05	0.00172276	71.3331	124.473	0.803187	1.74495
TRIO	7.40561e-05	0.00172346	23.3863	40.9949	0.809783	1.75295
TRIOBP	0.0136644	0.0480813	57.6419	95.381	0.726585	1.65472
TRMT1	0.00418102	0.0217948	25.8516	39.3939	0.607716	1.52384
TRNP1	0.000325992	0.00422115	19.1444	50.6674	1.40413	2.64659
TRPM4	0.0101049	0.0391445	15.0454	25.24	0.746389	1.67759
TSC22D3	9.72404e-05	0.00204911	17.3593	34.1209	0.974945	1.96557
TSC22D4	0.00110021	0.00922307	27.2541	51.5939	0.920724	1.89307
TSPAN13	0.00323809	0.0185864	9.67734	53.0677	2.45515	5.4837
TSPO	4.30043e-05	0.00125291	94.859	187.726	0.984769	1.979
TSPYL1	7.60513e-05	0.00175397	51.0778	77.8543	0.608081	1.52423
TSPYL2	0.000118225	0.00226379	28.5164	59.3853	1.05831	2.08249
TTLL7	0.00252655	0.0159745	13.25	37.8292	1.51351	2.85503
TTPAL	0.000240814	0.00347809	10.5259	17.8899	0.765203	1.69961
TUBA4A	0.000555543	0.00595695	25.9902	95.5159	1.87777	3.67508
TUBB2A	0.000385567	0.00474874	17.2933	85.5209	2.30607	4.94533
TUBB6	0.00596707	0.0278324	79.8076	142.803	0.839425	1.78934
TUSC2	0.000182555	0.00299706	28.8134	47.647	0.725648	1.65364
TXNDC5	0.000225556	0.0033785	151.063	327.778	1.11756	2.1698
TXNRD1	5.35251e-08	5.22486e-05	278.054	2060.38	2.88947	7.41
TYW1	0.00061215	0.00631994	38.6831	67.6475	0.806333	1.74876
UAP1	0.00160394	0.0118395	43.6001	147.182	1.7552	3.37573
UBASH3B	0.00706493	0.0311514	14.8397	43.7493	1.5598	2.94813
UBQLN1	0.000135153	0.00243845	78.635	127.033	0.69196	1.61548
UBR1	0.00100739	0.00867194	24.1536	36.2384	0.585281	1.50033
UBXN8	0.0104554	0.0400163	13.1249	20.4133	0.637207	1.55532
UCHL1	6.32739e-05	0.00158525	208.104	956.147	2.19993	4.59458
UFD1	0.0017921	0.0127209	96.8933	148.28	0.61385	1.53034
UHRF1BP1L	0.00111959	0.00931459	12.6571	21.1849	0.743095	1.67376
UMAD1	0.00343379	0.0192286	9.40268	14.2341	0.598205	1.51383
UPP1	0.000755998	0.00725484	18.4044	75.3266	2.03311	4.09285
USP20	0.00111518	0.00929416	19.5422	30.0012	0.618426	1.5352
USP53	2.94789e-07	9.06948e-05	14.5659	51.3134	1.81674	3.52285
UXS1	0.000556966	0.00596064	39.0517	77.7385	0.993243	1.99066
VASP	0.0009867	0.00857537	52.8437	80.8818	0.614083	1.53058
VAT1	0.00121142	0.00982357	143.208	262.04	0.871678	1.82979
VCL	1.219e-05	0.000615309	70.2217	154.52	1.1378	2.20046
VEGFA	0.00203122	0.0137821	40.1535	76.2905	0.925979	1.89997
VEPH1	2.47129e-07	8.44798e-05	44.4668	181.546	2.02954	4.08274
VGLL3	1.29039e-08	2.20556e-05	3.09089	17.6629	2.51463	5.71451
VIM	0.00781506	0.0329457	2745.81	5065.85	0.883575	1.84494
VKORC1	0.000401938	0.00487193	120.461	200.328	0.733799	1.66301
VMO1	0.000921281	0.00823001	10.7766	48.988	2.18453	4.54577
VOPP1	0.000977983	0.00851887	82.6484	126.924	0.618904	1.53571
VPS37A	7.06632e-05	0.00168529	34.7876	61.497	0.821942	1.76778
VSIR	0.000111665	0.00221201	14.3867	33.929	1.23778	2.35836
WBP2	0.000540912	0.005831	73.6897	112.431	0.609499	1.52573
WDR1	0.000202804	0.00319293	440.113	691.056	0.650931	1.57018
WDR47	0.000764717	0.00729302	8.9674	16.5978	0.888228	1.8509
WFDC21P	0.00127892	0.0101883	14.254	71.1256	2.319	4.98986
WFS1	0.000173154	0.00288677	27.1178	48.816	0.848115	1.80015
WIPI1	9.4872e-06	0.000546598	71.2515	131.528	0.884382	1.84597
WIPI2	0.000182269	0.00299557	57.7862	88.632	0.617104	1.53379
WNK4	0.00121691	0.00984732	12.6984	28.8096	1.1819	2.26876
WSB2	0.00137228	0.0106777	70.4279	120.777	0.778124	1.7149
WWC3	0.000211722	0.00326104	17.7639	29.9938	0.755713	1.68847
YAF2	0.00577264	0.0272394	18.7379	28.2884	0.59425	1.50969
YIF1B	0.00862068	0.035241	54.9388	82.7565	0.591048	1.50634
YIPF3	0.00130461	0.0103204	128.89	205.103	0.670207	1.5913
YIPF5	0.00106394	0.00900744	65.5683	135.481	1.04702	2.06626
YKT6	5.48202e-05	0.00145146	79.4197	151.29	0.929747	1.90494
YWHAH	0.00565846	0.0269236	50.8888	83.9495	0.722175	1.64967
YWHAQ	0.0139628	0.0487272	319.464	536.311	0.747418	1.67879
ZBED2	0.00230316	0.0150253	4.5039	21.2442	2.23782	4.71685
ZBTB4	0.00030839	0.00408258	39.8353	59.7941	0.585956	1.50103
ZCCHC17	0.000126191	0.0023388	33.1762	50.2034	0.597637	1.51324
ZCCHC24	0.013272	0.0471728	12.1758	18.4673	0.600948	1.51671
ZCCHC7	0.000396839	0.00483002	18.464	45.5437	1.30253	2.46662
ZDHHC18	0.000764568	0.00729302	17.3109	32.4471	0.906407	1.87437
ZDHHC9	0.000109469	0.00218987	24.4051	39.3218	0.688143	1.61121
ZEB2	0.0037183	0.0202402	5.73771	14.0364	1.29062	2.44633
ZFAND2A	0.00196861	0.0135072	19.779	33.9301	0.778595	1.71546
ZFP36L1	0.00635245	0.0290746	79.17	159.564	1.01111	2.01547
ZG16B	0.000360737	0.004505	6.98134	20.0918	1.52503	2.87792
ZHX3	4.79872e-06	0.000360091	19.1132	41.4479	1.11673	2.16855
ZMAT3	1.81759e-05	0.000769471	45.016	80.8164	0.844212	1.79528
ZNF274	0.000108437	0.00218622	9.85365	18.3784	0.899282	1.86514
ZNF528	1.43708e-06	0.000210003	18.0647	41.9038	1.21391	2.31965
ZNF622	1.95322e-05	0.000802989	23.0921	40.8738	0.823774	1.77003
ZNHIT1	0.00296247	0.0175885	92.3772	145.577	0.656178	1.5759
ZSCAN18	0.000503676	0.00555415	39.1488	60.9284	0.638149	1.55633
ZYX	0.000700761	0.00691457	188.856	343.44	0.862776	1.81853

## Sheet: F99 - P0 v P4 Down
target_id	pval	qval	F99_P0	F99_P4	log2FC	FC
AASS	0.000759481	0.00727919	13.0745	6.10529	-1.09862	-2.1415
ABHD17B	0.0028886	0.0173102	19.7505	12.4299	-0.668076	-1.58895
ABHD17C	0.000110822	0.002206	84.3319	29.3779	-1.52135	-2.87059
ABLIM1	0.00110573	0.00925397	67.9087	24.967	-1.44357	-2.71994
ACAT2	0.000354792	0.00446991	82.3191	41.8135	-0.97726	-1.96872
ACBD7	0.000132417	0.0024021	12.3748	1.55051	-2.9966	-7.98115
ACSL3	0.0128921	0.0462283	297.201	196.74	-0.595146	-1.51063
ACYP1	0.0033702	0.0190183	17.5789	8.69043	-1.01634	-2.02278
ADAM17	4.06441e-06	0.000325792	27.7117	14.2394	-0.960603	-1.94612
ADAMTS7P4	0.00553171	0.0264679	17.247	5.5529	-1.63503	-3.10595
ADCY3	0.0132565	0.0471395	37.3797	21.301	-0.811338	-1.75484
ADGRA2	0.00060093	0.0062587	25.7444	3.79576	-2.76179	-6.7824
ADGRA3	3.78275e-05	0.00116621	53.3805	21.708	-1.29809	-2.45902
ADGRL2	5.2572e-07	0.0001161	112.845	43.5225	-1.37451	-2.59279
ADNP	0.00101475	0.00871086	39.8826	26.1167	-0.610786	-1.52709
ADRB2	2.31711e-06	0.000250414	24.072	3.02609	-2.99183	-7.95481
ADSSL1	0.00189889	0.0132295	16.7662	7.82912	-1.09863	-2.14152
AEBP1	4.72646e-05	0.00133115	469.748	135.637	-1.79213	-3.46326
AFAP1L2	1.01155e-05	0.000559735	31.5489	4.73649	-2.7357	-6.66082
AGPAT5	0.00347951	0.0193894	19.7997	11.0621	-0.839851	-1.78986
AK5	0.00369901	0.0201565	84.9501	22.5685	-1.91231	-3.7641
AKAP13	0.000124295	0.002312	55.9951	28.597	-0.969438	-1.95808
AKR1C1	0.000911936	0.00817977	1242.81	407.381	-1.60915	-3.05073
ALCAM	0.00117161	0.00959715	595.005	341.244	-0.8021	-1.74364
ALDH1A2	0.000340824	0.00435818	12.8077	0.978961	-3.70961	-13.0829
ALDH7A1	0.00391523	0.0209198	162.222	92.7817	-0.80606	-1.74843
ALDOC	0.00862043	0.035241	45.1864	18.0332	-1.32523	-2.50573
ALKBH7	0.000226984	0.00338015	60.5378	33.6985	-0.845151	-1.79645
ALYREF	0.00661966	0.0298623	47.5156	31.661	-0.585696	-1.50076
ANAPC16	0.000850437	0.0078303	46.0657	29.2306	-0.656212	-1.57594
ANGEL2	0.00692405	0.0307166	26.6677	16.3494	-0.705854	-1.63111
ANGPTL7	0.000183966	0.00300665	62.3678	1.74261	-5.16148	-35.79
ANK1	8.24107e-07	0.00014741	47.1043	11.4607	-2.03917	-4.11008
ANKRD10	0.00011273	0.00222038	180.714	53.9591	-1.74377	-3.34908
ANLN	0.00382854	0.0206065	21.9964	6.1505	-1.83849	-3.57635
ANP32B	0.000231081	0.00341194	84.5683	53.0409	-0.673013	-1.5944
ANP32E	0.000639913	0.00649326	86.5767	56.8704	-0.606301	-1.52235
APLN	0.000120997	0.0022816	17.0509	1.44177	-3.56393	-11.8263
APOD	3.02194e-07	9.11501e-05	437.702	158.564	-1.46488	-2.76041
APOE	0.000150716	0.00263164	24.8519	4.8735	-2.35032	-5.09938
APOL4	2.96129e-06	0.000276082	42.0182	5.12786	-3.03459	-8.19411
AQP1	0.000910588	0.00817722	608.925	11.9935	-5.66594	-50.7712
AQR	0.000386506	0.00475649	24.3259	15.3084	-0.668174	-1.58906
ARF5	0.000673917	0.00670995	145.687	84.3421	-0.78855	-1.72734
ARG2	0.00436381	0.0224886	25.9422	11.49	-1.17491	-2.2578
ARGLU1	0.000688535	0.00681141	74.4801	39.9911	-0.897177	-1.86242
ARHGAP11A	0.0103676	0.0397816	13.9753	6.9339	-1.01114	-2.01551
ARHGAP12	0.00608222	0.0282241	24.5818	15.8855	-0.629878	-1.54743
ARHGAP29	0.00409607	0.0215124	48.2591	21.0264	-1.1986	-2.29517
ARID2	4.45975e-05	0.00128696	16.1999	6.38306	-1.34367	-2.53795
ARL5A	5.00335e-05	0.0013744	222.689	60.1561	-1.88825	-3.70185
ARL6IP1	0.00012406	0.00231188	91.8304	52.0942	-0.817851	-1.76278
ARL6IP6	0.000433037	0.00508892	18.7258	6.78606	-1.46439	-2.75946
ARNT2	0.0131843	0.0469367	13.9583	9.04348	-0.626175	-1.54347
ARPIN	5.87009e-05	0.00151332	14.2488	4.47317	-1.67147	-3.18539
ARSE	0.00980777	0.0383803	12.7958	8.32578	-0.620018	-1.53689
ARVCF	0.00211407	0.0141969	43.8089	12.1486	-1.85044	-3.6061
ATAD1	0.00943136	0.0374407	47.2388	28.8833	-0.709736	-1.6355
ATAD2	0.00132075	0.0104298	15.8625	6.89687	-1.20161	-2.29996
ATAT1	0.00152201	0.0114545	13.4133	8.49074	-0.659706	-1.57976
ATF1	0.000525645	0.00571045	45.533	28.439	-0.679043	-1.60108
ATP1A1	0.00293167	0.0174662	788.348	494.275	-0.673519	-1.59496
ATP1B1	0.00504564	0.0249369	175.621	82.1366	-1.09637	-2.13815
ATP5PO	0.00175147	0.0125433	173.104	112.838	-0.617381	-1.53409
ATXN1L	0.0125351	0.0453713	13.9127	8.43687	-0.721624	-1.64904
AUTS2	0.000703857	0.00692734	24.8628	13.9173	-0.837107	-1.78646
AXIN2	0.000234801	0.00343791	14.3604	3.5187	-2.02898	-4.08116
B3GNT7	0.000521699	0.00570347	97.9265	38.668	-1.34056	-2.53249
B4GALNT4	0.000423933	0.00502029	21.1877	4.09161	-2.37249	-5.17833
B4GALT1	0.00128474	0.0102241	227.829	115.192	-0.983911	-1.97782
BAHCC1	0.00178538	0.0127033	11.2656	5.76832	-0.965706	-1.95302
BCAM	0.00217732	0.0144744	39.6511	11.861	-1.74114	-3.34299
BCL2L11	2.10009e-06	0.000250414	25.0937	4.28242	-2.55083	-5.8597
BCL3	0.01117	0.0418828	68.7421	37.7696	-0.863969	-1.82004
BCL6	0.0101881	0.0393085	96.7038	53.1023	-0.864796	-1.82108
BEX2	0.00107232	0.00905347	23.4138	8.6358	-1.43896	-2.71125
BGN	2.65345e-05	0.000958169	1014.41	162.305	-2.64386	-6.25001
BIRC5	4.70869e-05	0.00132962	17.129	1.94006	-3.14227	-8.82913
BLMH	0.00151451	0.011414	31.2129	17.2794	-0.853093	-1.80637
BMP3	0.00314671	0.0182892	82.1205	30.4311	-1.4322	-2.69857
BMPR1A	0.0127716	0.0459352	35.2871	23.4423	-0.590028	-1.50528
BRD1	0.000702698	0.00692063	15.7159	10.3783	-0.598647	-1.5143
BRD3	0.000234209	0.00343455	41.8891	22.41	-0.902433	-1.86922
BRIX1	0.005149	0.0252428	23.8276	15.0461	-0.66325	-1.58365
BTAF1	0.00103153	0.00882534	12.1945	7.51711	-0.697984	-1.62224
BTF3L4	0.00178791	0.0127096	47.3887	29.0591	-0.705554	-1.63077
BTG3	0.000457175	0.00523452	114.119	67.6688	-0.753972	-1.68643
C11orf54	0.00259149	0.0161331	35.9761	18.9167	-0.927373	-1.90181
C14orf132	0.00266849	0.0164092	36.1785	18.6145	-0.958705	-1.94356
C17orf49	0.00331815	0.0188979	33.7858	20.2393	-0.73926	-1.66932
C19orf54	0.00307685	0.0180103	12.508	6.16005	-1.02184	-2.0305
C1QL1	1.10753e-05	0.000587489	22.7712	0.679072	-5.0675	-33.5328
C1R	0.00399384	0.0211999	167.34	44.6198	-1.90703	-3.75036
C1RL	0.00109636	0.00921101	85.8533	36.9541	-1.21614	-2.32324
C2	0.00124462	0.00999272	16.7076	6.08915	-1.45619	-2.74383
C21orf91	4.101e-06	0.000325792	13.5757	5.48942	-1.3063	-2.47306
C2orf40	2.1727e-06	0.000250414	76.3445	3.40482	-4.48687	-22.4225
C2orf68	2.51378e-05	0.000920703	34.4331	15.8385	-1.12036	-2.17401
C4A	0.000579333	0.0061151	36.7457	9.47484	-1.9554	-3.87824
C4B	0.000454107	0.00521308	36.3151	8.04048	-2.17522	-4.51654
C8orf59	0.00153102	0.0114886	87.6385	49.0276	-0.83797	-1.78753
C8orf88	0.0025431	0.0160112	16.5947	3.40134	-2.28655	-4.87888
CA14	4.46749e-05	0.00128696	20.3479	2.90077	-2.81037	-7.01465
CA2	3.77385e-05	0.00116621	304.611	48.7782	-2.64266	-6.24481
CACNB4	0.00145958	0.0111517	11.5177	3.64114	-1.66139	-3.1632
CADM1	2.36082e-07	8.39544e-05	200.068	41.9285	-2.25449	-4.77166
CADM4	4.17818e-06	0.000329605	59.1797	9.44923	-2.64683	-6.26292
CADPS2	4.83024e-05	0.00134852	13.1681	3.08858	-2.09203	-4.26348
CAMK2N1	0.00958722	0.0378542	26.4344	16.829	-0.651468	-1.57077
CAPN6	0.00012803	0.00235349	80.2059	2.29875	-5.12479	-34.8911
CASD1	0.000321461	0.00418182	13.2976	6.97193	-0.931535	-1.9073
CASP3	0.00341208	0.0191423	27.2432	14.0221	-0.958196	-1.94288
CASP7	0.00160705	0.0118567	17.928	11.7613	-0.608175	-1.52433
CBWD2	0.00334844	0.0189546	24.5104	15.49	-0.662056	-1.58234
CBX3	0.00556276	0.0265834	161.275	95.3558	-0.758127	-1.69129
CCDC117	0.00144307	0.0110606	16.2957	9.58584	-0.765516	-1.69998
CCDC126	0.0080012	0.0333985	21.6605	10.4234	-1.05524	-2.07806
CCDC14	0.0079773	0.0333645	17.4417	9.80039	-0.831633	-1.7797
CCDC28B	0.00041078	0.00493496	17.3531	10.0324	-0.790531	-1.72971
CCDC57	0.0058635	0.0275143	17.4481	10.5124	-0.730979	-1.65977
CCDC58	0.000524179	0.00570347	24.2817	11.5325	-1.07416	-2.1055
CCDC84	0.000538687	0.00581926	32.0405	19.9171	-0.685894	-1.6087
CCDC97	0.0021741	0.0144667	22.4422	12.6214	-0.830349	-1.77812
CCNB1	0.00542305	0.0260778	54.4492	24.3167	-1.16296	-2.23917
CCNB1IP1	0.00640807	0.0292256	51.3422	30.5229	-0.750253	-1.68209
CCNG2	0.0102412	0.0394534	25.8995	14.8231	-0.805076	-1.74724
CD24	0.0024473	0.0155952	169.553	17.7157	-3.25864	-9.57077
CD248	0.0135838	0.0479485	226.716	84.1558	-1.42975	-2.694
CD302	2.85574e-05	0.00100007	14.3025	1.90584	-2.90776	-7.50454
CD58	0.00733862	0.0317463	11.3224	6.0383	-0.90697	-1.8751
CD74	3.65624e-05	0.00114784	87.0133	21.2003	-2.03715	-4.10434
CD83	0.00319836	0.0184547	16.3745	2.51632	-2.70206	-6.5073
CDC20	0.00134269	0.0105173	14.3354	2.66905	-2.42518	-5.37095
CDC25B	0.000420162	0.00499735	31.515	14.6051	-1.10957	-2.15781
CDC42EP5	0.0032197	0.0185431	76.4341	42.8879	-0.833645	-1.78218
CDC42SE2	0.00526712	0.0256036	30.602	18.267	-0.744387	-1.67526
CDCA7L	2.37873e-06	0.000250414	11.8762	2.60508	-2.18867	-4.55887
CDH23	2.19479e-06	0.000250414	43.8549	2.7928	-3.97296	-15.7029
CDK1	6.43751e-05	0.00159603	14.26	1.71464	-3.056	-8.31663
CDK14	0.000736062	0.00714826	71.9939	31.2633	-1.2034	-2.30282
CDK2	0.00031867	0.00417201	42.2454	20.7257	-1.02737	-2.03831
CDKN1B	0.000899829	0.00811852	26.097	13.8346	-0.915603	-1.88636
CDKN1C	2.37764e-06	0.000250414	53.4213	4.3004	-3.63487	-12.4224
CDKN2C	0.000255361	0.00359727	12.1775	4.49944	-1.43641	-2.70646
CDKN3	0.000709835	0.00696967	13.5112	3.56689	-1.92142	-3.78795
CDON	2.30825e-07	8.39544e-05	374.461	28.5241	-3.71457	-13.1279
CEBPD	0.000211778	0.00326104	64.0712	17.7287	-1.85359	-3.61399
CEBPZ	0.00322412	0.0185489	24.7975	15.404	-0.686891	-1.60981
CELSR2	6.96171e-06	0.000461188	13.2293	4.35471	-1.60309	-3.03793
CEMIP	0.000751832	0.00722839	1395.39	413.608	-1.75433	-3.3737
CEMIP2	0.00623156	0.0287213	120.209	69.6672	-0.786989	-1.72547
CENPF	0.00148574	0.0112789	16.6567	3.76073	-2.14702	-4.42911
CENPU	0.00152734	0.0114834	11.7676	2.92617	-2.00773	-4.02148
CEP57	0.000116603	0.00225339	35.633	18.5234	-0.943861	-1.92367
CFAP97	0.00798578	0.0333754	46.853	29.3436	-0.675095	-1.5967
CFB	6.18642e-05	0.00157039	98.0144	23.9079	-2.03551	-4.09967
CFI	0.000207031	0.00322018	62.8423	15.3919	-2.02956	-4.08281
CGNL1	0.000149626	0.00262152	22.7615	5.7568	-1.98326	-3.95385
CHAMP1	0.00302601	0.0178213	19.095	11.9299	-0.67861	-1.6006
CHD1	0.00116509	0.00956895	18.8515	11.0695	-0.768089	-1.70301
CHI3L1	6.29006e-05	0.00158105	1003.81	135.161	-2.89274	-7.42681
CHKA	0.00273069	0.0166782	23.9152	13.9947	-0.773051	-1.70888
CHKB	0.00606649	0.0281681	30.0186	19.4178	-0.628476	-1.54593
CHRNA5	1.96235e-07	8.39544e-05	12.3255	2.14653	-2.52157	-5.74206
CHRNB1	0.00410671	0.0215462	26.5931	11.2771	-1.23765	-2.35814
CHST1	0.00164785	0.0120709	20.4153	7.90454	-1.3689	-2.58274
CHST14	0.00441718	0.0227028	36.5686	22.727	-0.686202	-1.60904
CHST6	0.000889143	0.00805043	423.966	204.414	-1.05246	-2.07406
CHSY1	0.00079187	0.00746863	99.0891	47.6167	-1.05726	-2.08097
CHSY3	0.00132362	0.0104417	17.7265	2.84918	-2.63729	-6.22162
CIB2	0.0122698	0.0447477	12.2277	7.69063	-0.668976	-1.58994
CIRBP	0.000216221	0.00330528	304.507	173.132	-0.814603	-1.75881
CISD2	0.000517585	0.00567903	54.4729	34.2638	-0.668854	-1.58981
CKS1B	0.000377601	0.00466932	37.6257	21.0649	-0.836881	-1.78618
CLDND1	0.00121964	0.00985763	108.678	68.6643	-0.662433	-1.58275
CLEC2D	0.00157952	0.0117347	16.5463	3.79626	-2.12386	-4.35858
CLK1	0.0110969	0.0416913	44.4264	23.5309	-0.916861	-1.888
CLK2	0.000316833	0.00415856	17.2111	9.63366	-0.837182	-1.78656
CLK4	0.00382452	0.0205924	15.7314	10.263	-0.616193	-1.53282
CLMN	0.00255982	0.0160485	12.4123	4.98414	-1.31635	-2.49035
CLPX	0.00068818	0.00681141	30.0515	18.624	-0.690273	-1.61359
CNOT6	7.90173e-05	0.00180345	18.2865	7.94957	-1.20183	-2.30031
CNOT6L	0.00396389	0.02107	15.9388	9.88227	-0.68963	-1.61287
CNTNAP1	0.000153996	0.0026623	36.6537	15.4962	-1.24205	-2.36534
COA5	0.00504403	0.0249369	28.891	17.0789	-0.758404	-1.69162
COL12A1	0.012553	0.0453895	1452.74	832.681	-0.802939	-1.74465
COL4A3	0.00869305	0.0353978	481.977	164.874	-1.5476	-2.9233
COL4A4	0.000580782	0.0061151	255.943	68.3179	-1.90548	-3.74635
COL6A1	0.0012501	0.010021	89.831	41.6361	-1.10938	-2.15753
COL6A2	0.000521247	0.00570347	43.8917	8.4256	-2.3811	-5.20933
COL6A3	0.00115033	0.0094916	35.3637	8.49583	-2.05744	-4.16247
COL8A2	8.4069e-05	0.00186883	573.018	55.9404	-3.35662	-10.2434
COLEC12	0.00134042	0.0105173	73.0126	19.3247	-1.9177	-3.77819
COMMD2	5.18539e-05	0.00140188	44.4164	20.1363	-1.14129	-2.20579
COQ10A	0.000107348	0.00216994	27.117	11.2965	-1.26332	-2.40047
COX7C	0.00291574	0.0174118	519.567	282.221	-0.880485	-1.84099
CPNE1	0.001687	0.0122584	144.652	76.889	-0.911734	-1.88131
CPNE2	0.00354582	0.0196741	28.6878	14.504	-0.983984	-1.97792
CPNE8	0.00112883	0.00936534	28.4191	10.0939	-1.49337	-2.81546
CPQ	0.00011544	0.00223936	95.3408	56.4108	-0.757123	-1.69012
CPT1A	0.00185927	0.0130714	87.8118	43.9013	-1.00015	-2.00021
CPVL	0.00354918	0.0196817	44.857	13.7015	-1.711	-3.27387
CPXM1	9.15504e-09	1.84508e-05	24.2529	0.556443	-5.44578	-43.5856
CRAMP1	0.00841822	0.0346504	14.4714	8.07136	-0.842317	-1.79293
CRB2	7.03905e-06	0.000461188	33.7403	0.984726	-5.09861	-34.2636
CREBBP	0.00191392	0.0132902	37.7016	22.1628	-0.766486	-1.70112
CRLF1	3.899e-05	0.00118002	174.393	33.0466	-2.39977	-5.27719
CRLS1	0.000576444	0.00611126	67.6411	22.2348	-1.60508	-3.04212
CRY1	0.00317388	0.0183963	11.2858	6.3657	-0.826116	-1.77291
CSGALNACT1	0.0143068	0.0495345	40.459	22.8855	-0.822028	-1.76789
CSRP2	0.000311128	0.00410822	15.9384	6.0668	-1.3935	-2.62715
CTCF	0.00354652	0.0196741	35.1669	22.1923	-0.664159	-1.58464
CTDSP2	6.24462e-06	0.000443975	91.4497	47.1894	-0.954514	-1.93793
CTDSPL	0.0004066	0.00489798	35.8793	20.4709	-0.809579	-1.7527
CTDSPL2	0.000108363	0.00218622	25.8882	13.6658	-0.921728	-1.89438
CXADR	2.14434e-08	3.29864e-05	188.371	28.5754	-2.72073	-6.59207
CYP27A1	0.0035143	0.0195352	13.6109	8.72193	-0.642041	-1.56054
CYTL1	0.000360575	0.004505	12.5523	3.27217	-1.93963	-3.83606
CYYR1	0.00422495	0.0219495	26.4343	9.36406	-1.4972	-2.82295
DAAM2	0.00172164	0.0124279	42.1581	8.34547	-2.33674	-5.05161
DBP	0.00104085	0.00886568	19.0014	6.58811	-1.52817	-2.8842
DCAF15	0.0108678	0.04114	13.5523	8.77178	-0.627596	-1.54499
DCLK2	0.00107731	0.00908564	22.216	12.0942	-0.877279	-1.83691
DDX17	0.00100811	0.00867322	218.423	127.779	-0.773469	-1.70938
DDX31	0.00630681	0.0289173	14.0367	9.22472	-0.605624	-1.52164
DEAF1	0.00096506	0.00844936	72.2326	43.3913	-0.735243	-1.66468
DEK	6.92072e-06	0.000461188	61.8718	29.4054	-1.0732	-2.10409
DENND2A	1.49413e-05	0.000698782	13.2397	0.955149	-3.793	-13.8614
DENND5B	5.42861e-05	0.00145098	22.6852	12.1252	-0.903739	-1.87091
DERA	0.007224	0.0315224	41.1199	26.4892	-0.634431	-1.55233
DHFR	0.000854682	0.00785868	25.8289	12.2289	-1.07869	-2.11212
DIP2B	0.00121045	0.00982088	49.8643	29.0188	-0.78102	-1.71835
DISP1	0.000104297	0.00212503	23.384	6.51147	-1.84447	-3.59121
DLG3	0.000239158	0.00346879	26.4145	13.1776	-1.00324	-2.0045
DMKN	0.000439383	0.00511909	59.8681	10.8383	-2.46565	-5.52376
DNAJC17	0.00644047	0.0293378	30.4604	20.1894	-0.593337	-1.50873
DNAJC18	0.00178652	0.0127055	29.5874	17.9596	-0.720225	-1.64744
DNM1	0.00146724	0.0111791	23.0152	9.57706	-1.26493	-2.40316
DNMT3A	4.8983e-05	0.00135767	19.3539	9.38287	-1.04453	-2.06269
DPYSL3	0.000130299	0.00237487	692.735	364.91	-0.924762	-1.89837
DTX4	0.000800506	0.00752241	26.9612	12.0603	-1.16062	-2.23553
DUSP23	0.00344037	0.0192431	266.505	109.82	-1.27902	-2.42674
DUT	3.35925e-05	0.00109072	100.888	52.1848	-0.951054	-1.93328
DVL2	0.00595133	0.0277866	26.0602	16.0463	-0.69961	-1.62407
E2F5	0.000417859	0.00498288	13.2155	6.11909	-1.11084	-2.15971
EBF4	2.606e-05	0.000945475	13.0574	2.62521	-2.31436	-4.97384
EDNRA	0.00122892	0.00991318	57.6782	18.2386	-1.66103	-3.16243
EDNRB	0.00454705	0.0232074	14.3921	0.772267	-4.22004	-18.6362
EEF1A1	0.00433436	0.0223894	9876.33	6108.06	-0.69326	-1.61693
EFNA1	0.000163681	0.00277676	113.408	12.7958	-3.14778	-8.86291
EFNA4	0.00260236	0.0161746	11.9712	7.41408	-0.691223	-1.61465
EFNA5	0.00240075	0.0154313	68.6291	28.7827	-1.25362	-2.38438
EFNB3	2.30282e-05	0.000883817	13.0021	1.42817	-3.18651	-9.10404
EFS	0.000873057	0.00796725	15.6415	8.07953	-0.953032	-1.93594
EFTUD2	0.00276928	0.0168179	187.825	99.388	-0.918245	-1.88982
EGFL6	2.16231e-06	0.000250414	58.4801	2.1571	-4.76078	-27.1105
EGLN3	6.57924e-06	0.000453829	13.1406	0.590947	-4.47485	-22.2364
EIF3E	0.01443	0.0497147	219.082	130.611	-0.746191	-1.67736
EIF3F	0.00228526	0.0149465	186.374	110.897	-0.748985	-1.68061
EIF3L	0.00277563	0.0168366	360.006	199.039	-0.85497	-1.80872
EIF4B	0.000820941	0.00763515	296.612	172.325	-0.783442	-1.72123
ELF2	2.12112e-05	0.00084751	39.6044	13.9111	-1.50942	-2.84696
ELMSAN1	0.00462704	0.0234832	21.8145	14.5038	-0.588855	-1.50405
ELOVL5	1.27971e-05	0.000628939	175.876	66.3534	-1.40631	-2.65059
EML4	0.00249667	0.0158311	53.5243	28.5879	-0.904792	-1.87227
EMX2	3.74463e-05	0.00116244	81.3851	40.7489	-0.998002	-1.99723
ENPP1	4.80534e-05	0.00134646	20.2527	5.94626	-1.76806	-3.40596
EPC1	0.00170231	0.0123388	15.9701	9.48828	-0.751153	-1.68314
EPC2	0.00191474	0.0132902	17.317	10.3827	-0.738001	-1.66786
EPHB4	6.11117e-06	0.000437247	64.8384	25.0831	-1.37013	-2.58494
ERCC4	0.0142392	0.0493669	13.7886	8.56695	-0.686625	-1.60951
ERCC8	0.0127818	0.045946	13.1278	8.34256	-0.654058	-1.57359
ERF	0.0001613	0.00275392	57.4978	32.7967	-0.809959	-1.75316
ERG	0.000448697	0.00518191	206.008	51.2532	-2.00698	-4.01941
ERMP1	0.00216238	0.0144223	108.252	29.5807	-1.87166	-3.65954
ETNPPL	0.0068483	0.0304833	149.295	32.5526	-2.19732	-4.58628
ETS1	0.00103461	0.008837	41.1608	21.9326	-0.908194	-1.87669
ETS2	0.00293031	0.0174649	57.5865	26.5981	-1.11441	-2.16506
ETV6	0.000863931	0.00792006	16.3163	8.77084	-0.895527	-1.86029
EXOSC9	0.000179813	0.00296553	24.0828	13.6691	-0.817079	-1.76184
FAAP100	0.0140181	0.0488758	21.4916	13.7631	-0.642966	-1.56154
FABP5	0.000380441	0.00469689	298.76	29.8084	-3.3252	-10.0227
FABP5P7	0.000675823	0.00672022	219.349	17.635	-3.63671	-12.4382
FADS1	2.43702e-05	0.000907707	134.977	52.895	-1.35151	-2.55178
FADS2	3.36085e-05	0.00109072	599.769	204.615	-1.55149	-2.93121
FAHD2B	0.0066797	0.0300585	14.1385	7.21104	-0.971345	-1.96067
FAM110B	0.00435302	0.0224589	11.2916	5.50899	-1.03539	-2.04967
FAM169A	0.00145287	0.0111136	14.9879	5.06727	-1.56452	-2.95778
FAM210B	0.00259808	0.016161	72.3777	44.2225	-0.710764	-1.63667
FAM49B	0.00255416	0.016037	51.4218	32.2234	-0.674272	-1.59579
FAM76B	0.00233701	0.0151668	14.5254	6.3815	-1.18661	-2.27617
FAM84B	0.00713616	0.031284	25.01	8.64768	-1.53212	-2.89211
FARP1	0.00995099	0.038724	128.734	81.7286	-0.655483	-1.57514
FBL	3.64368e-06	0.000306288	139.778	72.6268	-0.944563	-1.92461
FBLN1	0.00326508	0.0186925	259.275	97.9412	-1.40449	-2.64725
FBLN7	4.10239e-05	0.00121593	12.533	4.19715	-1.57825	-2.98607
FCGRT	0.000169294	0.00283992	229.139	142.006	-0.69027	-1.61358
FGD1	4.94309e-05	0.00136516	15.0765	8.92283	-0.756726	-1.68965
FGF10	0.000170283	0.00284724	176.17	27.5617	-2.67623	-6.39183
FGF13	0.000396876	0.00483002	24.4831	4.47781	-2.45092	-5.46765
FGF9	3.81536e-08	4.89097e-05	23.8207	0.214476	-6.79525	-111.065
FGFR2	9.68366e-05	0.0020434	105.261	20.4676	-2.36256	-5.14282
FHIT	1.39187e-05	0.000665074	30.9742	8.91273	-1.79713	-3.47528
FJX1	0.0075736	0.0322996	30.1508	20.0212	-0.590664	-1.50594
FKBP5	1.26436e-05	0.00062539	14.7268	3.08857	-2.25344	-4.76817
FKBP7	0.00219284	0.0145402	79.2867	37.9182	-1.06419	-2.09099
FMR1	3.48023e-05	0.00111534	26.8762	15.1044	-0.83136	-1.77936
FNBP4	8.96769e-05	0.00195236	57.6762	33.4334	-0.786685	-1.72511
FOSL2	0.00108339	0.00912193	110.15	70.647	-0.640776	-1.55917
FOXC1	0.000647509	0.00654864	114.445	66.874	-0.775139	-1.71136
FOXM1	0.000203451	0.00319489	14.9459	4.13194	-1.85486	-3.61717
FOXO1	2.416e-05	0.000906473	18.6537	5.55799	-1.74682	-3.35619
FOXRED2	1.09661e-05	0.000587489	13.8868	4.96226	-1.48465	-2.79849
FRMD3	0.000284154	0.00386964	35.5893	3.3568	-3.40628	-10.6021
FSBP	0.00205305	0.0138825	13.2036	7.99863	-0.723109	-1.65074
FUOM	0.00160159	0.0118334	13.3107	4.66376	-1.51302	-2.85406
FUT11	6.7772e-06	0.000461188	60.1006	25.0016	-1.26536	-2.40387
FXN	0.000250313	0.00354891	28.87	15.4594	-0.901086	-1.86747
FZD1	0.0112961	0.0422144	17.3415	8.59575	-1.01254	-2.01745
GAB1	0.00134237	0.0105173	41.8313	15.6562	-1.41785	-2.67187
GABPB1	0.00155824	0.0116475	24.0295	14.7445	-0.704623	-1.62972
GALK1	0.00568959	0.0270216	17.0009	10.7185	-0.665509	-1.58613
GALNT14	5.29801e-07	0.0001161	30.245	1.4409	-4.39166	-20.9904
GCFC2	0.0120637	0.0442163	14.6507	9.71329	-0.592941	-1.50832
GCHFR	0.00809346	0.0336842	44.9585	17.7406	-1.34154	-2.53421
GCSHP5	0.00532596	0.0257435	16.0268	4.41577	-1.85975	-3.62945
GDF5	0.00127145	0.0101393	28.4141	11.1721	-1.34671	-2.54331
GEMIN2	0.00300838	0.0177521	11.7798	6.22257	-0.920727	-1.89307
GGA2	0.00149308	0.0113087	97.7111	58.1535	-0.748657	-1.68023
GGCT	0.00146698	0.0111791	20.3095	9.11514	-1.15582	-2.2281
GGH	0.000164638	0.00278616	30.5703	15.2284	-1.00537	-2.00745
GLB1L	0.00629763	0.0288839	27.0628	17.6495	-0.616685	-1.53335
GLCE	0.000119332	0.00227074	35.6001	13.9018	-1.35661	-2.56083
GLDC	0.00387695	0.0207802	21.7463	8.32755	-1.38481	-2.61137
GLE1	0.000382064	0.00471314	12.6955	7.31997	-0.794404	-1.73436
GLT8D2	0.00323691	0.0185864	129.12	61.2692	-1.07548	-2.10742
GMDS	3.04824e-05	0.00104474	122.79	50.1039	-1.2932	-2.4507
GMPR	0.000293781	0.00395111	32.6658	9.43909	-1.79106	-3.46069
GMPS	0.00514718	0.0252428	35.508	23.3507	-0.604678	-1.52064
GNA13	0.000523313	0.00570347	21.603	13.8363	-0.64278	-1.56134
GNG4	2.28626e-07	8.39544e-05	18.3851	0.883987	-4.37837	-20.7979
GOLGA7	0.00851147	0.0349245	126.343	74.4408	-0.763177	-1.69722
GPBP1	0.00227697	0.0149176	41.7321	25.895	-0.688484	-1.61159
GPC3	9.03165e-07	0.000157879	18.5529	0.992968	-4.22375	-18.6843
GPC4	0.000109262	0.00218987	183.261	34.724	-2.39989	-5.27764
GPCPD1	0.00333957	0.0189546	26.9683	12.7148	-1.08475	-2.12101
GSDMD	2.33688e-05	0.000887612	39.3495	15.2045	-1.37185	-2.58801
GTF2IRD2	0.00117165	0.00959715	13.3553	7.54735	-0.82337	-1.76954
GTF3C4	0.000206481	0.00322018	15.8309	7.01291	-1.17466	-2.25739
GUSB	3.70427e-06	0.000309689	42.7815	18.258	-1.22845	-2.34316
GXYLT2	1.02658e-05	0.000563544	57.9742	23.8139	-1.28361	-2.43447
H1FX	6.01925e-07	0.000121394	91.0828	34.0529	-1.4194	-2.67475
H2AFV	0.00180535	0.0127804	125.232	79.9478	-0.647467	-1.56642
H2AFY	0.00245181	0.015611	235.291	145.84	-0.690062	-1.61335
H2AFY2	2.9918e-06	0.000277246	34.0468	16.4834	-1.04651	-2.06553
H3F3A	2.14665e-05	0.000852375	469.622	235.481	-0.995889	-1.99431
H3F3B	1.2334e-05	0.000615309	522.665	252.633	-1.04885	-2.06887
H6PD	0.000173945	0.00289274	23.166	12.7237	-0.86449	-1.8207
HAUS4	0.00091013	0.00817722	24.6318	13.5519	-0.862029	-1.81759
HDAC6	0.000661452	0.00662836	54.5599	33.2327	-0.715235	-1.64175
HEXDC	0.000639632	0.00649326	16.1397	8.06398	-1.00105	-2.00146
HIF1A	0.000237086	0.00345696	457.281	244.966	-0.900498	-1.86671
HMGB1	8.02212e-05	0.00182012	154.965	81.1501	-0.933274	-1.9096
HMGB1P6	0.00153001	0.0114886	112.376	68.4104	-0.716048	-1.64268
HMGB2	3.41833e-05	0.00110009	68.6078	18.9942	-1.85281	-3.61203
HMGB3	0.00395951	0.0210647	43.6481	21.3734	-1.0301	-2.04217
HMGN2	0.00156414	0.0116807	295.537	127.289	-1.21523	-2.32178
HNRNPA1	9.56643e-05	0.00202422	908.002	466.689	-0.960232	-1.94562
HNRNPA1P48	0.00647097	0.0294244	100.567	59.0652	-0.767779	-1.70265
HNRNPA3	0.00146808	0.0111799	145.888	91.7257	-0.669465	-1.59048
HNRNPD	1.97701e-05	0.000808837	239.686	132.044	-0.86013	-1.8152
HNRNPDL	0.000927283	0.00825486	170.758	110.087	-0.633317	-1.55113
HNRNPF	2.83877e-05	0.000999287	142.486	80.7935	-0.818514	-1.76359
HOMER1	4.26241e-06	0.000332836	20.7944	5.81481	-1.83839	-3.57611
HOOK3	0.00373638	0.0203026	42.1503	20.3997	-1.047	-2.06622
HPF1	0.00191092	0.0132772	22.2375	11.6314	-0.93497	-1.91185
HSD3B7	0.000716226	0.00700871	16.1209	9.92837	-0.699307	-1.62372
HYAL1	0.00528581	0.0256342	12.7524	6.43411	-0.986957	-1.982
ICAM1	0.0144851	0.04986	73.7317	41.6843	-0.82278	-1.76881
IDH2	0.00639768	0.0292034	129.571	41.5265	-1.64164	-3.1202
IFI16	0.0097955	0.0383615	98.4812	44.366	-1.15039	-2.21975
IFITM1	0.0126383	0.0455943	558.361	63.6479	-3.13301	-8.77265
IFITM2	2.20089e-05	0.000865888	979.888	316.531	-1.63027	-3.0957
IFITM3	0.000981959	0.0085456	3574.02	1604.02	-1.15586	-2.22816
IFNAR2	0.00088062	0.00801098	38.8937	19.7407	-0.978368	-1.97024
IFT81	0.00101797	0.00873365	16.4722	9.57767	-0.782288	-1.71986
IGF1	2.82758e-06	0.000267209	11.3359	0.365086	-4.95651	-31.0498
IL10RB	0.00210331	0.014166	31.6991	20.9903	-0.594721	-1.51018
IL11RA	0.00931988	0.0371046	29.7521	18.9374	-0.651751	-1.57107
IL13RA1	0.00566512	0.0269305	98.9373	55.5054	-0.833886	-1.78248
IL18BP	7.8872e-05	0.00180345	20.8561	3.70327	-2.4936	-5.63182
IMMP1L	0.0108707	0.04114	15.8728	8.12746	-0.965681	-1.95299
ING4	0.00730514	0.0316817	37.2586	23.9394	-0.638189	-1.55637
INIP	0.00872777	0.0354594	15.8097	10.4401	-0.598667	-1.51432
INSIG1	0.000208354	0.00323749	184.628	47.718	-1.95201	-3.86914
INTS7	0.0144025	0.0497027	12.3703	8.09402	-0.611948	-1.52832
IQCA1	0.00351514	0.0195352	11.9831	7.65187	-0.647112	-1.56603
IREB2	0.000459632	0.00525689	39.5125	23.872	-0.726987	-1.65518
IRF2	0.00357908	0.0197822	28.0118	15.6438	-0.840442	-1.7906
ITGA9	0.00336691	0.0190066	12.3511	1.08419	-3.50994	-11.392
ITGB4	0.00137455	0.0106883	44.3988	8.96356	-2.30838	-4.95325
ITM2C	1.11506e-07	7.14708e-05	752.594	122.967	-2.6136	-6.12031
ITPKB	2.85292e-05	0.00100007	22.7347	8.2964	-1.45434	-2.74031
ITPR1	0.00638373	0.0291484	67.6218	40.4788	-0.740321	-1.67055
JADE1	0.00283983	0.017121	13.1484	8.06583	-0.704993	-1.63014
KAT6A	0.00136826	0.0106572	19.4231	12.5549	-0.629529	-1.54706
KAZN	9.16941e-05	0.00197277	31.6914	11.7112	-1.4362	-2.70607
KBTBD2	0.0061671	0.0285062	22.885	14.6631	-0.642213	-1.56072
KCNK5	1.07716e-05	0.000583448	31.5745	1.21299	-4.70212	-26.0304
KCTD12	0.000531201	0.00575455	136.798	36.0104	-1.92557	-3.79886
KCTD15	0.0124093	0.0450428	30.9006	16.1407	-0.936929	-1.91445
KCTD3	0.000297967	0.00399619	37.0726	19.2919	-0.942357	-1.92167
KDELC2	4.62373e-05	0.00130989	82.8703	39.6425	-1.06381	-2.09044
KDM4B	0.00446729	0.0228991	20.93	13.7764	-0.603375	-1.51927
KHDRBS3	0.000130158	0.00237487	29.1462	6.89436	-2.07982	-4.22755
KIAA0895	0.000378237	0.00467343	15.7997	5.75266	-1.4576	-2.74651
KIAA1217	0.000977445	0.00851887	56.1544	34.0288	-0.722645	-1.6502
KIAA1522	0.00240152	0.0154313	53.4079	30.7684	-0.795603	-1.7358
KIAA1549	0.000963257	0.0084403	12.6875	5.6092	-1.17754	-2.2619
KIF20A	0.000284255	0.00386964	15.8207	2.12671	-2.89512	-7.43907
KIF26B	1.53434e-05	0.000705086	18.0733	1.95769	-3.20663	-9.23193
KIFC3	0.000929922	0.00826878	96.2398	59.6932	-0.689067	-1.61224
KLF3	4.83094e-06	0.00036075	24.4464	11.7862	-1.05253	-2.07416
KLHL29	0.00119348	0.00971391	19.7799	6.15822	-1.68345	-3.21195
KLHL5	0.00175007	0.0125433	101.63	59.1437	-0.781037	-1.71837
KMT5B	0.00159245	0.0117995	22.7847	13.8058	-0.722786	-1.65037
KPNA2	0.00548152	0.0262686	180.401	108.562	-0.73269	-1.66173
KRR1	0.000115664	0.00224088	42.0233	20.7471	-1.01828	-2.0255
KYAT3	0.00480222	0.0240992	27.1174	14.0693	-0.946668	-1.92742
LACTB2	0.0122269	0.0446233	28.5961	17.5395	-0.705211	-1.63038
LAMA5	3.23179e-05	0.00108679	93.1163	50.2678	-0.889399	-1.8524
LAMP3	0.00151212	0.0114136	78.7093	20.5385	-1.93821	-3.83229
LAPTM4B	2.07663e-06	0.000250414	176.398	34.089	-2.37146	-5.17464
LBR	0.00040181	0.00487193	13.907	6.27846	-1.14733	-2.21503
LDLRAD3	2.95339e-05	0.00102787	29.2822	7.7214	-1.92309	-3.79235
LHFPL6	0.000464237	0.0052798	130.112	43.7492	-1.57243	-2.97405
LIMD2	0.00223245	0.0147188	12.2892	4.86475	-1.33695	-2.52617
LINC00339	0.00863491	0.0352756	19.3062	9.93332	-0.958714	-1.94358
LIX1L	5.08895e-05	0.00138447	34.8115	20.3337	-0.775689	-1.71201
LMNB1	1.7483e-07	8.29997e-05	25.3537	2.22385	-3.51106	-11.4008
LMX1B	1.80819e-06	0.000240073	182.313	74.7951	-1.2854	-2.4375
LONRF1	0.000195465	0.00311267	12.4146	5.51362	-1.17096	-2.25162
LPCAT4	0.00241608	0.0154752	27.9878	17.8485	-0.648992	-1.56807
LRIG1	0.000293836	0.00395111	781.386	231.337	-1.75604	-3.3777
LRIG3	7.29177e-05	0.0017099	25.5351	6.94657	-1.87811	-3.67593
LRP4	0.00245531	0.0156203	14.4021	5.42507	-1.40857	-2.65473
LRRC37A4P	0.00335899	0.0189899	20.6801	12.0799	-0.775633	-1.71194
LRRC37BP1	0.00415661	0.0217265	15.2767	9.50102	-0.685177	-1.6079
LRRCC1	3.29583e-05	0.00109032	11.7949	3.28047	-1.84619	-3.5955
LRRN1	0.000125476	0.00233116	91.5954	12.8498	-2.83353	-7.12817
LSM14A	5.458e-05	0.00145135	108.762	61.8177	-0.815088	-1.75941
LSM2	6.94697e-05	0.00166327	40.0171	21.7181	-0.881723	-1.84257
LSM5	0.00279649	0.0169031	39.0759	24.5838	-0.668571	-1.5895
LSM8	0.00454866	0.023208	14.9757	9.55659	-0.648053	-1.56705
LSR	0.010358	0.0397694	12.9461	2.88922	-2.16377	-4.48083
LYRM4	0.0135071	0.0477671	48.4854	24.9421	-0.958966	-1.94392
MACROD1	0.000875294	0.00797931	12.663	4.19402	-1.59421	-3.0193
MAF	8.78403e-06	0.000528889	23.5847	7.71265	-1.61255	-3.05792
MAFB	1.27899e-06	0.000191419	11.7899	2.54513	-2.21174	-4.63232
MAGI3	0.000218974	0.00333513	51.8574	13.1806	-1.97613	-3.93436
MAGOH	0.00175287	0.0125474	32.5013	20.7222	-0.649317	-1.56843
MAL	4.0404e-05	0.00120975	116.488	1.89725	-5.94013	-61.3982
MAML1	2.69609e-05	0.000962272	27.2868	12.535	-1.12224	-2.17685
MAN1A1	0.00181419	0.0128147	11.5355	5.6664	-1.02558	-2.03578
MAN1C1	0.00225385	0.014822	11.2672	2.79114	-2.0132	-4.03676
MAP2	0.0077233	0.0327384	31.5641	15.0006	-1.07326	-2.10419
MAP3K5	0.0121969	0.0445663	19.4902	12.7314	-0.614352	-1.53087
MAP4K3	0.000358796	0.004505	36.6796	16.5474	-1.14838	-2.21665
MAPK4	0.00261303	0.0162017	28.0418	8.21668	-1.77095	-3.4128
MARCH3	0.000901458	0.00812368	101.933	26.901	-1.92189	-3.78919
MARCKSL1	1.98629e-07	8.39544e-05	257.701	63.4732	-2.02148	-4.06001
MATN2	0.00129	0.0102433	107.739	38.4376	-1.48695	-2.80296
MBD3	0.000500608	0.00552485	74.9415	46.9809	-0.673691	-1.59515
MCM3	0.00788971	0.0331576	31.3071	18.5453	-0.755437	-1.68814
MCMBP	0.000613583	0.00632142	28.5841	18.7878	-0.605412	-1.52141
MDK	3.22306e-05	0.00108679	768.962	199.572	-1.946	-3.85305
MED13	0.00237366	0.0153536	20.3055	13.0307	-0.639961	-1.55829
MED28	0.0053836	0.0259449	20.3818	12.8664	-0.66367	-1.58411
MED4	0.000994418	0.00860552	53.8099	35.1833	-0.612983	-1.52942
MEGF10	0.00134285	0.0105173	70.9628	21.2585	-1.73902	-3.33809
METTL7A	2.50432e-05	0.000919425	26.7363	7.58388	-1.81779	-3.52542
MEX3A	2.37647e-06	0.000250414	14.2167	3.21313	-2.14554	-4.42458
MEX3D	9.65056e-06	0.000548185	20.2441	9.12796	-1.14913	-2.21781
MFAP2	6.5339e-05	0.00161385	95.9451	38.6113	-1.31319	-2.4849
MGME1	0.00186006	0.0130714	33.5008	14.9572	-1.16335	-2.23977
MIER3	0.000936006	0.00829889	18.9111	9.88813	-0.935462	-1.9125
MIF4GD	0.0070594	0.0311514	18.4719	11.6306	-0.667408	-1.58822
MIS12	0.00404997	0.0213596	13.8253	8.67017	-0.673176	-1.59458
MIS18BP1	0.000414771	0.00496145	25.2837	13.7362	-0.880228	-1.84067
MLLT10	0.0127049	0.0457702	13.1549	8.14771	-0.69113	-1.61455
MLLT3	0.0048333	0.0242343	60.3512	25.0982	-1.2658	-2.4046
MMAB	0.00306997	0.0179869	50.2176	29.774	-0.754139	-1.68663
MMP17	0.0107206	0.0407501	13.857	6.87339	-1.01152	-2.01603
MREG	0.00278453	0.0168632	15.1137	7.81666	-0.951229	-1.93352
MRPL39	0.00872501	0.0354594	18.2866	12.1056	-0.595119	-1.5106
MSH2	0.000118694	0.00226536	19.8686	6.34798	-1.64612	-3.1299
MSH6	0.000206785	0.00322018	53.3195	32.2626	-0.724801	-1.65267
MSL2	0.000670986	0.00668509	11.3882	5.21543	-1.12668	-2.18355
MT1F	8.06298e-05	0.0018267	15.0233	2.56312	-2.55123	-5.86134
MTERF2	0.00489968	0.0244934	13.1192	7.23603	-0.858412	-1.81304
MTF2	0.000580593	0.0061151	20.5646	10.9037	-0.915342	-1.88602
MTMR9LP	0.00285678	0.017173	21.3374	7.3724	-1.53318	-2.89423
MXRA8	0.0104886	0.040096	432.422	257.026	-0.750525	-1.6824
MYEF2	0.00195808	0.013465	49.1347	32.6771	-0.588464	-1.50364
MYH10	0.000168229	0.00282827	284.249	111.777	-1.34653	-2.543
MYLIP	0.000873223	0.00796725	21.4455	10.5602	-1.02203	-2.03077
MYO15B	0.000486595	0.00543162	12.6821	2.83466	-2.16155	-4.47396
N4BP2L2	0.00515312	0.0252428	50.7843	29.1493	-0.800919	-1.74221
NAA40	0.00246363	0.015661	26.4194	15.9224	-0.730545	-1.65927
NAP1L1	0.00123803	0.00997099	296.219	156.554	-0.919998	-1.89211
NARF	0.00357639	0.0197822	43.619	27.4345	-0.668963	-1.58993
NASP	2.91934e-06	0.00027383	78.5887	32.4617	-1.27558	-2.42097
NAT14	4.47769e-05	0.00128707	52.1897	26.8204	-0.960435	-1.9459
NATD1	0.00498216	0.0247348	18.4119	6.45272	-1.51266	-2.85335
NCAM1	0.0133143	0.0472912	350.677	174.707	-1.0052	-2.00723
NCAPD2	0.00200496	0.0136712	44.306	25.011	-0.824939	-1.77146
NCBP3	0.00401234	0.0212585	18.6989	12.4456	-0.587322	-1.50246
NCK1	0.0118919	0.0438372	58.772	38.5227	-0.609418	-1.52564
NCK2	3.08007e-05	0.0010529	52.8314	26.1029	-1.01718	-2.02397
NCOA7	0.00988878	0.0385583	272.784	156.981	-0.79717	-1.73769
NDNF	0.00578168	0.0272654	577.311	231.722	-1.31695	-2.4914
NDRG2	3.00718e-05	0.00103954	17.3911	3.40209	-2.35385	-5.11187
NECTIN3	0.00275004	0.0167594	38.8678	21.3243	-0.866078	-1.8227
NEDD8-MDP1	0.00314375	0.0182892	16.4949	6.50844	-1.34164	-2.53439
NFATC3	0.0003428	0.00437618	20.2304	12.8034	-0.659997	-1.58008
NFATC4	0.00377585	0.020409	41.6303	25.7338	-0.693967	-1.61773
NFIA	0.000650256	0.00656357	24.238	13.4663	-0.847914	-1.7999
NHLRC3	0.00403804	0.0213248	17.9537	10.9689	-0.710858	-1.63678
NHSL1	0.000146161	0.00257549	45.6521	25.53	-0.838485	-1.78817
NID1	2.46272e-06	0.00025256	148.576	31.1168	-2.25544	-4.77479
NIFK	0.011928	0.0439002	151.262	53.9774	-1.48662	-2.80232
NIN	0.00099264	0.00860552	41.0305	26.0843	-0.653511	-1.57299
NIPSNAP2	1.58607e-05	0.000719718	50.9461	26.1158	-0.96405	-1.95078
NMI	0.00125792	0.0100627	17.104	6.81356	-1.32785	-2.51028
NNT	0.00885049	0.0357999	41.2776	27.3266	-0.595054	-1.51053
NOP53	5.54495e-05	0.0014656	173.628	63.0396	-1.46167	-2.75427
NPHP4	6.7301e-05	0.00164258	11.8629	4.502	-1.39782	-2.63503
NPNT	0.000247212	0.00353051	14.4714	0.718854	-4.33137	-20.1313
NR1D2	0.000712623	0.00699125	34.6528	20.6615	-0.746027	-1.67717
NR2C1	0.00358854	0.0198214	31.9694	17.1983	-0.894423	-1.85887
NRAS	0.00191696	0.0132951	15.7471	9.53914	-0.723155	-1.65079
NREP	0.00122705	0.00990334	232.726	62.1705	-1.90433	-3.74334
NRGN	0.0122759	0.0447593	13.0389	5.61759	-1.2148	-2.32108
NRM	9.69293e-06	0.000548185	12.1749	4.42883	-1.45891	-2.74901
NSA2	0.0110572	0.0416385	79.0436	50.3516	-0.65061	-1.56983
NSMCE4A	0.000160591	0.00274792	21.6033	10.9137	-0.98511	-1.97946
NTN1	0.000167335	0.0028194	202.905	20.2359	-3.32581	-10.027
NUAK2	1.36347e-05	0.000659567	35.5904	7.03465	-2.33894	-5.05929
NUCKS1	0.00106456	0.00900779	73.5706	42.6241	-0.78746	-1.72603
NUDCD1	0.00129693	0.0102838	15.5618	9.11618	-0.771509	-1.70705
NUDCD2	8.61157e-06	0.000521542	56.0498	24.0684	-1.21957	-2.32877
NUDT3	0.00331046	0.0188747	17.2108	10.4167	-0.724409	-1.65222
NUMA1	3.6394e-05	0.00114715	125.783	73.0908	-0.783177	-1.72092
NUP107	0.00500985	0.0248121	18.7036	11.6358	-0.684744	-1.60742
NUP160	0.000227219	0.00338038	26.0408	13.635	-0.93346	-1.90985
NUP37	0.0123874	0.0450306	34.0581	21.0524	-0.694011	-1.61777
NUP54	0.00101092	0.00868774	43.4117	25.863	-0.747193	-1.67852
NUP58	0.00339176	0.0191049	33.247	21.8896	-0.602977	-1.51885
NUP85	0.00622756	0.0287213	32.3334	20.2996	-0.671574	-1.59281
NUSAP1	0.000437136	0.00511237	29.5908	6.53172	-2.17961	-4.53032
NYNRIN	0.000900357	0.00811852	19.0117	10.9292	-0.798698	-1.73953
OBSL1	0.00411124	0.0215553	116.107	71.4628	-0.700195	-1.62472
OGDHL	0.00375603	0.0203415	12.1473	3.66528	-1.72864	-3.31416
OLFML1	0.00274099	0.0167188	37.5543	12.4289	-1.59528	-3.02152
OLFML2B	0.000117178	0.00225524	16.6137	2.83546	-2.55072	-5.85927
OLFML3	6.22292e-05	0.001577	371.336	62.0216	-2.58188	-5.9872
OPN3	0.00017321	0.00288677	31.8139	9.50569	-1.7428	-3.34683
OSMR	0.0107485	0.0408355	81.9161	50.5011	-0.697832	-1.62207
OSTC	0.00595362	0.0277866	382.802	188.228	-1.02412	-2.03372
OTUD4	0.000607849	0.00631163	21.6159	12.3481	-0.807797	-1.75054
PABPN1	0.0011775	0.00962975	85.8826	55.3607	-0.633505	-1.55133
PAFAH1B3	1.30357e-05	0.000636597	39.7813	16.8974	-1.23529	-2.35429
PAIP1	0.00011173	0.00221201	137.314	76.1839	-0.849921	-1.8024
PAN2	0.000224196	0.00337788	15.0834	6.03432	-1.3217	-2.49961
PANK3	0.00878156	0.0356267	27.5271	17.9105	-0.62005	-1.53693
PANX1	0.00714524	0.031297	24.2304	14.1664	-0.774342	-1.71041
PAQR8	0.00233768	0.0151668	12.0544	4.0949	-1.55766	-2.94376
PARP1	0.00492137	0.0245448	83.8825	53.7793	-0.641318	-1.55975
PATL1	0.005049	0.0249418	16.3806	10.5164	-0.639351	-1.55763
PATZ1	1.06061e-06	0.000173568	20.0808	7.65323	-1.39168	-2.62383
PAXBP1	0.000959321	0.00842789	19.7133	11.6632	-0.757199	-1.69021
PBX1	0.0121567	0.044462	77.0081	49.3139	-0.643016	-1.56159
PBXIP1	0.00385791	0.0207062	301.999	173.234	-0.80182	-1.7433
PC	0.0121253	0.0443879	49.9281	30.5055	-0.710785	-1.63669
PCCA	0.000146136	0.00257549	19.4487	8.27401	-1.23302	-2.35058
PCDH18	4.18542e-08	4.95264e-05	138.193	19.8229	-2.80144	-6.97138
PCDH7	0.000507803	0.00558045	269.953	125.153	-1.10901	-2.15698
PCDHGB7	9.53022e-05	0.00201933	45.1305	17.7411	-1.347	-2.54383
PCDHGC3	3.43696e-06	0.000292103	239.775	113.634	-1.07729	-2.11007
PCF11	0.000121326	0.00228262	21.9579	11.658	-0.913427	-1.88351
PCIF1	0.000137727	0.00247217	17.6485	9.91965	-0.831184	-1.77915
PCLAF	0.0028564	0.017173	14.2427	3.29831	-2.11043	-4.31819
PCMTD2	0.000266552	0.00369071	73.5565	43.8175	-0.747346	-1.6787
PCOLCE	4.86919e-05	0.00135448	834.132	114.674	-2.86274	-7.27397
PCP4	0.000185407	0.00301811	149.326	4.48642	-5.05676	-33.2841
PCSK6	0.00168388	0.0122473	101.688	18.5118	-2.45762	-5.49311
PDGFA	0.0105548	0.040288	40.0392	11.5368	-1.79517	-3.47057
PDGFB	1.57669e-05	0.00071758	13.0085	0.0611954	-7.73182	-212.573
PDGFRB	0.00273038	0.0166782	100.543	34.9972	-1.5225	-2.87289
PDPN	0.000431156	0.00507546	381.714	133.762	-1.51282	-2.85368
PDPR	0.000507393	0.00558045	24.6447	14.1975	-0.795636	-1.73584
PDZD2	0.000427917	0.00505579	16.8937	6.41091	-1.39788	-2.63515
PDZRN3	1.08868e-06	0.000176286	105.818	6.75428	-3.96965	-15.6669
PDZRN4	0.00139982	0.0108256	13.0436	2.28986	-2.51	-5.69622
PELI1	0.00192188	0.0133112	37.0272	9.28921	-1.99496	-3.98605
PHC1	0.000141462	0.00253294	23.81	11.8911	-1.00169	-2.00235
PHF10	0.000146086	0.00257549	62.0664	27.9036	-1.15336	-2.22431
PHF14	0.000450272	0.00519231	16.9391	10.085	-0.748147	-1.67963
PHF2	0.000498068	0.00550811	15.1034	9.69957	-0.63888	-1.55712
PHLPP1	0.000818853	0.00762495	28.3983	15.7209	-0.853123	-1.80641
PHYHD1	0.00203282	0.0137821	67.4569	34.1219	-0.983268	-1.97694
PIBF1	0.00685418	0.0304886	13.0709	7.25596	-0.849124	-1.80141
PIK3CD	0.000286743	0.00387948	17.6148	7.66552	-1.20033	-2.29793
PIM3	0.00546395	0.0262089	19.9986	11.6519	-0.779334	-1.71634
PIP5K1B	1.1283e-05	0.000590617	209.043	7.69581	-4.76358	-27.1632
PITX2	0.00117077	0.00959715	450.946	286.644	-0.653698	-1.5732
PKNOX2	0.00403519	0.0213248	18.1709	10.2851	-0.821082	-1.76673
PLD1	0.00957071	0.0378256	28.681	13.3999	-1.09787	-2.14039
PLD2	0.00975594	0.0382553	16.9657	10.4328	-0.701495	-1.62619
PLEKHG1	2.19216e-07	8.39544e-05	24.4984	4.79557	-2.35291	-5.10855
PLEKHH1	0.000353488	0.00446092	36.5441	12.3048	-1.57042	-2.96992
PLK1	0.000539874	0.0058239	11.5889	2.42009	-2.25961	-4.78863
PLPP3	0.00147273	0.0112098	587.897	232.319	-1.33946	-2.53056
PLSCR1	0.00896294	0.0361313	83.2603	30.6007	-1.44406	-2.72086
PLXDC2	0.00200872	0.0136847	181.055	49.754	-1.86354	-3.63899
PLXNB1	0.000291249	0.00392729	64.1939	36.9553	-0.796656	-1.73707
PMS1	0.00114672	0.0094737	15.5058	8.13363	-0.930837	-1.90638
PNISR	0.00261936	0.0162278	67.0701	40.1914	-0.738785	-1.66877
PNPT1	5.9991e-05	0.00153296	38.435	15.3855	-1.32085	-2.49813
PODNL1	0.0025813	0.0161088	25.1819	8.30561	-1.60023	-3.03192
POGZ	0.000300899	0.0040229	43.648	24.5203	-0.831937	-1.78007
POLD1	0.00148118	0.011263	11.5029	5.70762	-1.01104	-2.01537
POLD3	0.00600307	0.0279495	11.9481	6.81145	-0.810742	-1.75411
POLI	0.00557337	0.0266176	25.7891	14.0749	-0.873641	-1.83228
POLR2G	0.00225085	0.0148159	89.8429	58.3792	-0.621951	-1.53895
POLR2M	0.00962612	0.0379592	96.8969	61.7606	-0.649764	-1.56891
POU3F3	0.00379703	0.0204874	107.798	50.91	-1.08231	-2.11742
POU6F2	1.41498e-05	0.000673887	158.431	39.1587	-2.01645	-4.04587
PPIC	0.000120905	0.0022816	53.5629	23.3004	-1.20088	-2.29879
PPIL3	0.00311295	0.0181802	55.2741	35.4112	-0.642401	-1.56092
PPM1E	6.79005e-05	0.00164258	14.2864	2.96515	-2.26847	-4.81811
PPP4R3B	0.000876101	0.00797931	39.1458	25.2757	-0.631107	-1.54875
PPT1	0.000305516	0.00406202	92.2711	54.7617	-0.752712	-1.68496
PPWD1	0.00331287	0.0188747	18.3633	11.7458	-0.644681	-1.56339
PRC1	0.000519874	0.00569603	38.527	11.9311	-1.69115	-3.22914
PRDM2	0.000429221	0.00506732	45.1159	26.0317	-0.793365	-1.73311
PRDM5	0.00698783	0.0309157	17.616	11.233	-0.649142	-1.56824
PRKRA	0.000248376	0.00353448	49.3007	30.7129	-0.682765	-1.60521
PRMT6	2.6647e-05	0.000959977	14.2179	7.85322	-0.85635	-1.81045
PROSER1	0.0141032	0.0490392	25.1163	14.6569	-0.777044	-1.71362
PRPF38A	4.32104e-06	0.00033571	34.6512	15.0464	-1.20349	-2.30296
PRPF39	0.00121414	0.00983884	22.8337	14.0721	-0.69832	-1.62261
PRPF40B	0.00300829	0.0177521	12.1575	7.145	-0.766843	-1.70154
PRPSAP1	0.000490898	0.00546161	50.1562	31.4793	-0.672025	-1.59331
PRR11	0.00948966	0.0376086	12.8411	3.70524	-1.79313	-3.46565
PRR3	0.000329137	0.00425115	14.532	8.68491	-0.742647	-1.67324
PSIP1	0.000473579	0.00533704	54.4042	30.4249	-0.838466	-1.78815
PSMB9	0.00395906	0.0210647	23.8688	6.30715	-1.92006	-3.7844
PSME1	0.00146002	0.0111517	279.579	148.64	-0.911429	-1.88091
PTGDS	2.03536e-05	0.000826119	1656.78	69.506	-4.5751	-23.8365
PTGFRN	2.25833e-05	0.000877268	50.8582	23.636	-1.1055	-2.15173
PTK7	6.93791e-07	0.000133523	142.498	60.5659	-1.23436	-2.35278
PTMA	3.22842e-07	9.37032e-05	1316.56	460.846	-1.51442	-2.85684
PTMS	0.000106989	0.00216554	356.803	212.066	-0.750615	-1.68251
PTPRS	0.000658045	0.00660446	106.469	59.1717	-0.847453	-1.79932
PTTG1	0.00039244	0.00480645	35.0292	7.83286	-2.16095	-4.47208
PXMP2	0.0013834	0.0107371	18.0311	8.67984	-1.05474	-2.07735
QKI	2.30387e-06	0.000250414	162.966	70.0734	-1.21763	-2.32565
RAB11FIP1	0.000176937	0.00292984	126.33	27.3118	-2.2096	-4.62547
RAB11FIP2	0.00024279	0.00348398	17.6932	8.0096	-1.14339	-2.20899
RAB11FIP3	1.49107e-05	0.000698782	111.233	51.0709	-1.12301	-2.17801
RAB17	0.000771969	0.0073349	112.882	27.5528	-2.03455	-4.09694
RAB20	7.32278e-06	0.000466889	11.565	2.24338	-2.36603	-5.15519
RAB30	0.00196228	0.0134827	47.7441	25.3555	-0.913024	-1.88299
RAB3IL1	0.00132072	0.0104298	19.5555	5.58066	-1.80907	-3.50416
RAMP2	5.44321e-06	0.000396838	13.753	2.85672	-2.26732	-4.81427
RAP1GAP	0.00396016	0.0210647	46.4062	7.9675	-2.54212	-5.82443
RAPGEF1	0.00367752	0.0200821	98.6286	55.2486	-0.836069	-1.78518
RARRES3	0.00708765	0.0311672	14.1154	5.88469	-1.26223	-2.39866
RASL11A	0.00147841	0.0112475	41.2585	9.21891	-2.16202	-4.47542
RASSF2	0.00415231	0.0217114	34.3348	7.87809	-2.12375	-4.35826
RASSF3	0.00229459	0.0149884	118.527	40.094	-1.56375	-2.95622
RASSF4	0.00277065	0.0168196	14.9124	6.21678	-1.26227	-2.39873
RBBP7	0.00285159	0.0171553	116.26	71.4885	-0.701567	-1.62627
RBM12B	0.00401886	0.0212593	19.0812	11.204	-0.76813	-1.70306
RBM17	8.84384e-05	0.00193796	91.9815	55.7564	-0.722206	-1.6497
RBM38	0.0023798	0.0153688	15.4724	8.17135	-0.92105	-1.89349
RBM5	0.00278419	0.0168632	103.311	67.6835	-0.610114	-1.52638
RBM7	0.00141167	0.0108687	68.6704	33.6807	-1.02777	-2.03887
RBMX	0.000165989	0.00280286	138.241	84.6745	-0.707182	-1.63261
RBMXL1	0.000585865	0.00613921	16.8202	10.6701	-0.656618	-1.57638
RBP1	0.000155306	0.00267783	154.579	50.5763	-1.61181	-3.05635
RCC2	1.25403e-06	0.000191419	45.144	22.2396	-1.0214	-2.02989
RDH10	0.00115354	0.00949944	76.4817	24.3704	-1.64998	-3.1383
REPS2	3.41823e-05	0.00110009	16.2555	2.96148	-2.45654	-5.48899
RERG	0.00464719	0.0235157	108.43	34.841	-1.63791	-3.11214
REV3L	0.0137845	0.0483133	28.5633	18.726	-0.609122	-1.52533
RFC4	0.00258606	0.0161123	16.7615	8.9735	-0.90141	-1.86789
RFLNB	0.00072987	0.00710157	115.853	54.2621	-1.09428	-2.13507
RIF1	0.000438355	0.00511237	12.9137	5.88163	-1.13462	-2.1956
RIN2	0.00035522	0.00447164	47.0019	20.2785	-1.21277	-2.31782
RMND5A	0.00244264	0.015572	19.3514	10.4429	-0.889914	-1.85307
RNF13	0.00463577	0.0234989	78.8476	46.6951	-0.755794	-1.68856
RNF138	1.01794e-05	0.000561254	31.9489	12.9174	-1.30645	-2.47332
RNF139	0.000827276	0.00768013	29.2637	16.5651	-0.820963	-1.76659
RNF150	1.39215e-05	0.000665074	29.0728	8.48995	-1.77584	-3.42438
RNF2	0.000404188	0.00488807	20.2717	11.6939	-0.793717	-1.73353
RNF213	0.00854746	0.0350172	78.5565	45.1822	-0.797977	-1.73866
ROM1	0.00103418	0.008837	29.6097	13.8966	-1.09134	-2.13072
RORA	3.36027e-05	0.00109072	43.1906	9.39698	-2.20045	-4.59622
RPL10	0.00160297	0.011838	1251.43	804.537	-0.63735	-1.55547
RPL10A	0.00279307	0.0168957	1032.02	664.895	-0.634274	-1.55216
RPL21	0.000871798	0.00796599	1231.9	659.926	-0.900515	-1.86673
RPL21P16	0.00669617	0.030098	68.8155	16.411	-2.06807	-4.19326
RPL22P1	0.0024104	0.0154752	326.949	153.319	-1.09253	-2.13248
RPL26	0.00161074	0.0118726	2095.29	1364.44	-0.618843	-1.53564
RPL3	0.00061353	0.00632142	1689.12	942.041	-0.842407	-1.79304
RPL32P29	0.00264198	0.0163381	24.0217	8.72494	-1.46112	-2.75323
RPL34	0.00251349	0.0159115	1077.78	651.166	-0.726963	-1.65515
RPL36A	3.29389e-05	0.00109032	635.93	304.772	-1.06114	-2.08658
RPL39	0.00347177	0.0193571	1205.22	678.049	-0.829838	-1.77749
RPL39L	9.84179e-05	0.00205981	15.0661	6.00441	-1.32721	-2.50918
RPL3P4	0.00198022	0.0135627	614.357	379.886	-0.69351	-1.61721
RPL5	0.00144972	0.0110981	862.926	467.547	-0.884125	-1.84564
RPL7	0.00207583	0.0140047	1366.34	758.117	-0.849829	-1.80229
RPL9	0.000320473	0.00418152	1452.26	848.525	-0.775275	-1.71152
RPS15A	0.00233167	0.0151534	1331.09	817.94	-0.702543	-1.62737
RPS2	0.00184255	0.012972	1950.74	1251.23	-0.64067	-1.55905
RPS20	0.00223759	0.0147412	1259.62	821.41	-0.616811	-1.53348
RPS23	0.000206872	0.00322018	1395	759.763	-0.876641	-1.8361
RPS23P8	0.00181283	0.0128147	355.004	169.967	-1.06258	-2.08866
RPS3A	0.000188391	0.00304413	2116.48	1054.09	-1.00567	-2.00788
RPS4X	0.00319122	0.0184351	652.092	362.254	-0.848075	-1.8001
RPS6	0.00195723	0.013465	1520.73	973.675	-0.643249	-1.56184
RPS8	0.000815509	0.00760471	1978.87	1170.1	-0.758046	-1.6912
RPS9	0.00112934	0.00936534	732.931	483.566	-0.599965	-1.51568
RRM2	0.00260682	0.0161958	47.394	7.70009	-2.62176	-6.15499
RSBN1	0.00591438	0.0276912	12.6219	7.99971	-0.657912	-1.5778
RSBN1L	0.00112461	0.00934218	21.3707	11.9108	-0.843362	-1.79423
RTKN	0.000241457	0.00348109	29.7847	16.7816	-0.827694	-1.77485
RUNX1T1	0.000497448	0.00550521	23.6867	10.1128	-1.2279	-2.34227
SAFB	0.00060913	0.00631844	57.7301	37.8744	-0.6081	-1.52425
SALL2	0.00155813	0.0116475	27.5904	14.7472	-0.903719	-1.87088
SBNO2	0.00123575	0.00995788	36.6276	21.1861	-0.789817	-1.72885
SCARA3	3.8318e-05	0.00117186	55.5936	12.8878	-2.10891	-4.31365
SCD	0.0013005	0.0103015	458.622	208.233	-1.13911	-2.20244
SCNN1A	5.99399e-06	0.000430867	61.1228	8.35612	-2.8708	-7.31473
SDC2	0.000291298	0.00392729	404.231	209.053	-0.951313	-1.93363
SEC11A	0.00212269	0.0142305	181.268	113.475	-0.67575	-1.59743
SELENOP	8.17399e-05	0.00183831	30.8709	6.30811	-2.29097	-4.89385
SEMA3B	0.00115235	0.00949467	41.7181	19.9975	-1.06085	-2.08616
SEMA3F	0.00343093	0.019227	58.0344	23.5719	-1.29984	-2.46201
SEMA4B	0.00807933	0.0336358	14.0191	7.75148	-0.854849	-1.80857
SEMA4C	0.000100642	0.00207439	22.982	13.7284	-0.74334	-1.67405
SEMA6D	3.33609e-06	0.000289938	17.8725	5.5519	-1.68669	-3.21917
SENP1	0.000260983	0.0036398	13.6075	6.27446	-1.11683	-2.1687
SEPT4	0.000264399	0.00366965	11.8833	1.87428	-2.66453	-6.3402
SEPT8	0.00859556	0.035157	161.866	71.1028	-1.18682	-2.2765
SERINC5	0.012318	0.0448703	16.3916	10.5421	-0.636799	-1.55488
SERPINA3	0.000144391	0.00256189	547.058	114.73	-2.25346	-4.76824
SERPINA5	0.00996897	0.0387658	16.6081	4.26099	-1.96263	-3.89772
SERPINB9	6.80183e-05	0.00164258	24.3807	5.03179	-2.2766	-4.84534
SERPINF1	8.30081e-06	0.000506712	1935.83	225.644	-3.10083	-8.57912
SERPING1	4.24766e-05	0.0012446	1003.11	384.736	-1.38253	-2.60725
SERPINI1	0.00105079	0.0089207	138.335	37.8357	-1.87035	-3.6562
SERTAD4	0.0115197	0.0428037	15.5579	8.56848	-0.860534	-1.81571
SETMAR	6.23295e-05	0.001577	17.9738	8.965	-1.00352	-2.00489
SFPQ	4.45732e-05	0.00128696	183.473	105.78	-0.794493	-1.73447
SFRP1	0.000504315	0.00555722	92.4595	6.95448	-3.73281	-13.295
SGPL1	0.00212608	0.0142321	41.555	25.1861	-0.722397	-1.64992
SH3BP1	0.00139535	0.0108025	11.4395	4.35651	-1.39279	-2.62585
SH3BP2	0.00440233	0.0226643	13.6464	8.2634	-0.723711	-1.65142
SH3BP4	0.0019216	0.0133112	106.425	48.3157	-1.13927	-2.20269
SHF	0.000252039	0.00356577	34.2282	13.8401	-1.30633	-2.47312
SHISA5	0.000376988	0.00466549	493.689	222.006	-1.153	-2.22376
SHMT1	0.000764106	0.00729302	14.4339	4.96403	-1.53988	-2.90769
SIAH1	4.13388e-05	0.00122056	18.7251	8.26488	-1.17991	-2.26562
SIGIRR	0.00708925	0.0311672	50.5529	28.0775	-0.848381	-1.80048
SINHCAF	9.93724e-05	0.00207439	56.8665	31.0634	-0.872361	-1.83066
SIPA1	0.00210871	0.0141838	48.7533	29.2553	-0.736802	-1.66648
SIRT1	0.00597377	0.0278553	13.6857	8.55117	-0.678477	-1.60045
SIX5	9.42517e-06	0.000546598	13.2671	6.45419	-1.03955	-2.05559
SKA2	0.00363935	0.0199872	61.7506	33.757	-0.871268	-1.82927
SKP2	0.000578949	0.0061151	43.2451	12.2685	-1.81757	-3.52488
SLC12A2	0.000152791	0.0026528	128.568	28.8336	-2.15671	-4.45898
SLC20A2	0.0121007	0.0443201	178.844	102.085	-0.808931	-1.75191
SLC22A17	0.00623399	0.0287213	78.7684	42.9983	-0.873337	-1.8319
SLC25A13	4.89342e-05	0.00135767	31.6881	13.1823	-1.26534	-2.40385
SLC25A25	0.00293383	0.0174724	44.0503	22.5084	-0.96869	-1.95706
SLC25A29	0.000454057	0.00521308	40.6735	15.2381	-1.41641	-2.6692
SLC25A40	0.0030029	0.0177521	16.0749	8.9543	-0.84416	-1.79522
SLC25A6	0.00909078	0.0364747	326.013	201.566	-0.693679	-1.6174
SLC27A3	0.000315098	0.00413933	13.1077	3.71383	-1.81944	-3.52944
SLC27A5	0.00594643	0.0277783	14.9165	7.69241	-0.955404	-1.93912
SLC2A1	0.0112573	0.0421341	1492.98	816.735	-0.870255	-1.82799
SLC36A4	0.00750137	0.032152	11.4784	7.51072	-0.611896	-1.52827
SLC37A4	0.00103569	0.00883933	18.6879	8.95467	-1.06139	-2.08695
SLC39A1	0.000762362	0.00729302	167.512	110.581	-0.599158	-1.51483
SLC40A1	0.00463917	0.0234989	73.2045	26.2167	-1.48145	-2.79229
SLC4A11	0.000222171	0.00335723	331.188	24.8125	-3.73851	-13.3476
SLC6A6	0.00254494	0.0160112	94.655	45.2989	-1.0632	-2.08957
SLC8B1	0.000272411	0.00374309	31.1549	13.2684	-1.23146	-2.34805
SMAD1	0.00823626	0.0341321	40.1145	21.1888	-0.920823	-1.89319
SMAD5	0.00400853	0.0212519	49.0065	31.4593	-0.639485	-1.55777
SMAD6	0.000722594	0.00704414	17.315	10.2625	-0.754637	-1.68721
SMARCA5	0.00155573	0.0116431	32.7298	19.7524	-0.728578	-1.65701
SMARCAD1	0.000230517	0.00341194	30.9012	14.6654	-1.07525	-2.10708
SMARCB1	0.000611514	0.00631994	59.8675	38.4014	-0.640615	-1.55899
SMARCD1	0.00120952	0.00981851	57.731	36.7308	-0.652357	-1.57173
SMC1A	7.98369e-05	0.0018155	39.5325	21.5526	-0.875178	-1.83423
SMC3	9.79439e-05	0.00205268	21.8959	10.8117	-1.01807	-2.0252
SMC4	0.00283605	0.0171153	36.6993	17.9025	-1.03559	-2.04995
SMC5	0.000956534	0.00840821	12.5208	6.79467	-0.881853	-1.84274
SMCHD1	0.000241022	0.00347809	32.1611	15.4143	-1.06104	-2.08644
SMIM19	0.000152071	0.00264628	38.6812	17.1282	-1.17526	-2.25833
SMO	0.000755781	0.00725484	32.712	19.3066	-0.760723	-1.69434
SNCA	6.65053e-06	0.000454689	270.098	50.5047	-2.419	-5.34799
SNED1	0.00441228	0.0227004	43.6156	24.9743	-0.804397	-1.74642
SNN	0.00768837	0.0326083	16.9955	9.48984	-0.840701	-1.79092
SNRPE	0.000334132	0.00430337	63.9545	28.4557	-1.16833	-2.24751
SNRPF	0.000483383	0.00541752	38.7931	22.2893	-0.799448	-1.74044
SNX14	0.00766024	0.0325428	74.6553	47.625	-0.648525	-1.56756
SNX30	0.00142552	0.0109531	21.5874	11.1317	-0.955512	-1.93927
SNX4	0.00663955	0.029912	27.1612	16.1962	-0.745897	-1.67702
SNX5	0.00298013	0.0176592	97.8677	58.8234	-0.734443	-1.66375
SOBP	0.000484803	0.00542067	14.2591	6.11923	-1.22046	-2.33021
SOCS2	0.00502546	0.0248734	76.8219	25.4584	-1.59337	-3.01754
SOCS3	0.000183937	0.00300665	97.0675	23.9504	-2.01894	-4.05286
SORBS1	0.000433401	0.00508931	28.366	7.61173	-1.89787	-3.72662
SORBS2	0.000794743	0.00748654	48.9653	17.1445	-1.51402	-2.85604
SOWAHA	0.000162226	0.00276331	15.4146	1.33433	-3.53011	-11.5523
SOX12	0.00975088	0.038255	12.9664	7.68847	-0.754004	-1.68647
SOX4	0.00241159	0.0154752	39.385	16.3241	-1.27065	-2.4127
SPAG5	0.00176494	0.0125928	12.6438	4.39467	-1.52461	-2.87709
SPATA6	0.000948695	0.00836319	19.3288	8.02458	-1.26825	-2.4087
SPINT1	0.000320501	0.00418152	110.767	24.98	-2.14868	-4.43422
SPON1	9.00182e-06	0.000536725	425.437	66.8258	-2.67047	-6.36636
SPRY1	0.00187727	0.0131483	112.199	37.7656	-1.57092	-2.97094
SPTSSA	0.00961863	0.0379393	19.6635	12.3632	-0.669467	-1.59048
SREBF1	2.63663e-07	8.67772e-05	79.1683	27.3654	-1.53257	-2.89301
SRPX	0.00120638	0.00980857	24.6167	10.7067	-1.20112	-2.29918
SSRP1	0.000666474	0.00666476	78.3065	51.0637	-0.616832	-1.5335
ST5	0.0046596	0.023565	212.944	139.242	-0.612886	-1.52932
ST6GAL1	0.0109043	0.0412138	11.5918	6.33102	-0.872601	-1.83096
STAT3	0.00176063	0.0125737	164.541	108.202	-0.604711	-1.52067
STEAP4	0.000824969	0.00766334	41.4095	3.59439	-3.52614	-11.5206
STK32B	0.000258516	0.00362512	24.1345	14.431	-0.741927	-1.67241
STMN1	0.000524718	0.00570441	187.953	72.1684	-1.38093	-2.60437
STMP1	0.00334353	0.0189546	25.2106	15.9852	-0.657291	-1.57712
STON2	1.15059e-05	0.000593946	87.7485	25.0892	-1.80631	-3.49746
STRBP	0.0027202	0.0166381	14.7067	8.14709	-0.852118	-1.80515
STXBP2	0.00762623	0.0324162	12.3015	4.56359	-1.43059	-2.69557
SUCO	0.00528331	0.0256342	71.2116	43.9334	-0.696793	-1.6209
SULF2	1.78053e-07	8.29997e-05	479.387	135.266	-1.82539	-3.54402
SUSD2	0.00012215	0.00229174	23.322	3.87709	-2.58864	-6.01532
SUZ12	0.00321319	0.0185195	13.4055	7.51112	-0.835726	-1.78475
SUZ12P1	0.00774838	0.0327905	15.2595	9.90316	-0.623749	-1.54087
SV2A	0.00140497	0.0108443	22.7886	7.60787	-1.58274	-2.99539
SVBP	0.000136287	0.00245205	21.4819	10.3053	-1.05974	-2.08455
SVEP1	0.000113996	0.00223104	249.847	87.9124	-1.50691	-2.842
SYNE2	0.000420364	0.00499735	33.3695	16.8717	-0.983925	-1.97784
TAB1	0.00131036	0.0103583	23.563	13.5336	-0.799978	-1.74107
TAC3	1.18653e-06	0.000187174	15.1416	0.172695	-6.45415	-87.6782
TAF11	0.00188192	0.0131709	23.5031	14.4463	-0.702148	-1.62693
TAF1B	0.00727387	0.031609	12.5108	7.43379	-0.751007	-1.68297
TBC1D5	0.00067572	0.00672022	42.8032	25.4484	-0.75014	-1.68196
TBCA	0.00576237	0.0272244	327.713	190.103	-0.785648	-1.72387
TBL1XR1	0.00682854	0.0304598	104.085	56.9542	-0.869883	-1.82751
TBX2	0.0119251	0.0439002	207.796	97.853	-1.08648	-2.12355
TCF3	8.2938e-05	0.00185441	59.1024	35.6763	-0.728251	-1.65663
TCF4	2.97737e-05	0.00103155	462.552	235.219	-0.975612	-1.96647
TCF7L1	0.00249065	0.0157994	28.2775	15.1012	-0.904988	-1.87253
TCF7L2	0.00325523	0.0186569	39.5657	25.9909	-0.606243	-1.52229
TCTEX1D2	0.000906064	0.00815087	14.9203	6.78965	-1.13587	-2.19751
TEAD4	1.74597e-05	0.000759934	20.5497	7.25273	-1.50252	-2.83338
TENT5C	0.000126411	0.00234005	12.7436	2.54852	-2.32204	-5.00039
TFAM	4.57321e-05	0.00130519	23.9113	11.8883	-1.00815	-2.01133
TFAP2B	5.24449e-06	0.000387865	176.056	50.7921	-1.79336	-3.46621
TGFB2	0.00835946	0.0344847	90.9895	32.228	-1.49739	-2.82331
TGFB3	0.000179863	0.00296553	63.8833	32.2846	-0.98459	-1.97875
TGFBR3	0.000144592	0.00256251	272.979	116.057	-1.23396	-2.35211
TGFBRAP1	0.00221794	0.0146557	30.8397	18.0573	-0.772205	-1.70788
TGIF2	0.000310123	0.004102	13.1883	5.01425	-1.39515	-2.63016
THAP11	0.0052497	0.0255719	17.5863	11.5239	-0.609827	-1.52608
THAP12	0.00256778	0.01607	18.4449	11.6799	-0.6592	-1.57921
THBD	0.000117358	0.00225524	136.679	34.0222	-2.00625	-4.01737
THBS2	0.0106056	0.0404001	135.343	50.3486	-1.4266	-2.68812
THBS4	7.16613e-05	0.00169595	14.7077	0.902685	-4.0262	-16.2933
THRA	0.00187783	0.0131483	34.6055	21.4747	-0.688365	-1.61146
TIA1	4.80302e-05	0.00134646	162.136	73.9355	-1.13287	-2.19294
TIAM2	0.0127206	0.045784	38.4604	7.09175	-2.43916	-5.42326
TIFA	0.000610624	0.00631994	16.7031	7.81712	-1.09541	-2.13673
TIMM9	0.00385454	0.0206961	55.8747	30.1314	-0.890925	-1.85436
TLR2	0.00264397	0.0163395	17.6702	6.71091	-1.39674	-2.63306
TM4SF4	0.00217029	0.0144526	13.8062	4.84263	-1.51145	-2.85096
TM7SF2	1.78637e-05	0.000767072	79.0781	31.7291	-1.31747	-2.49229
TMC6	0.000594724	0.00621314	22.437	8.34498	-1.4269	-2.68868
TMCC3	0.00662272	0.0298673	12.1492	5.89086	-1.04431	-2.06237
TMEM101	0.00265744	0.0163911	25.8215	15.9169	-0.698013	-1.62227
TMEM119	3.36075e-05	0.00109072	58.1322	10.6813	-2.44425	-5.44242
TMEM123	0.000242013	0.00348398	179.704	95.0071	-0.919518	-1.89148
TMEM130	0.00749852	0.032152	18.2192	2.81697	-2.69325	-6.46767
TMEM132A	3.26134e-06	0.000289938	130.891	42.1891	-1.63342	-3.10248
TMEM160	0.00364708	0.0200154	48.204	28.8748	-0.739342	-1.66941
TMEM176A	3.29737e-06	0.000289938	11.5461	0.555447	-4.37762	-20.7871
TMEM178A	2.82976e-07	8.88372e-05	70.2841	1.0144	-6.1145	-69.2863
TMEM204	0.0037482	0.0203309	23.6653	5.58167	-2.08401	-4.23984
TMEM220	0.00376571	0.0203684	12.8943	4.99279	-1.36882	-2.58258
TMEM268	0.00235803	0.0152731	16.7162	10.9121	-0.615323	-1.5319
TMEM64	1.19712e-07	7.27617e-05	65.4597	13.8388	-2.24188	-4.73014
TMEM68	0.00135708	0.0105916	30.6454	18.6517	-0.716368	-1.64304
TMEM88	2.6168e-05	0.00094716	11.4256	1.7651	-2.69445	-6.47306
TMEM8B	0.00953649	0.0377405	13.8422	8.93743	-0.631139	-1.54879
TMEM94	0.00623455	0.0287213	47.2087	29.9878	-0.654674	-1.57426
TMEM97	2.42991e-05	0.000907707	15.9657	3.93667	-2.01993	-4.05563
TMPO	5.26972e-06	0.000387866	59.7806	18.1996	-1.71577	-3.28473
TMTC2	1.87938e-05	0.000781366	30.3868	8.98992	-1.75706	-3.38009
TMTC4	6.81092e-07	0.000133523	19.7172	4.2329	-2.21974	-4.65809
TNFRSF25	0.000141934	0.00253586	16.8858	7.48111	-1.17449	-2.25713
TNNC1	1.51039e-05	0.000704073	72.3042	6.82488	-3.4052	-10.5942
TOP1MT	0.00836638	0.034504	16.5858	10.8286	-0.615108	-1.53167
TOP2A	0.00021637	0.00330528	29.5516	3.99155	-2.88822	-7.40355
TOP2B	0.00505594	0.0249564	69.7334	41.1638	-0.760475	-1.69405
TP53I11	0.000113172	0.00222341	87.0844	37.6961	-1.208	-2.31017
TPT1	0.00059514	0.00621314	4102.06	2279.81	-0.847432	-1.7993
TPX2	0.00102962	0.00881393	15.4537	5.90561	-1.38779	-2.61678
TRAF4	0.00296919	0.0176057	119.562	79.5122	-0.58851	-1.50369
TRAF5	0.000495481	0.00549994	21.6377	7.51549	-1.52561	-2.87908
TRAM1	0.00542162	0.0260778	918.508	399.591	-1.20077	-2.29862
TRIB2	9.21747e-08	6.75201e-05	79.0986	8.73762	-3.17834	-9.05264
TRIM59	0.000267135	0.00369213	12.4437	4.35443	-1.51486	-2.8577
TRPS1	1.20476e-06	0.0001872	30.5716	12.6938	-1.26807	-2.4084
TSC22D1	0.000112387	0.00221647	2627.35	552.233	-2.25026	-4.75769
TSEN15	5.40227e-05	0.00145032	27.0097	14.6239	-0.885151	-1.84696
TSKU	0.000177864	0.00294202	73.2873	38.5399	-0.927209	-1.90159
TSN	0.00636436	0.0290885	152.933	55.1237	-1.47215	-2.77435
TSPAN15	0.00969229	0.0380757	39.2181	16.4396	-1.25435	-2.38559
TSPAN6	0.000497295	0.00550521	398.83	127.116	-1.64962	-3.13751
TSPAN9	7.10534e-06	0.000461188	75.592	38.1123	-0.987976	-1.9834
TSTD2	0.0003377	0.00432903	13.6688	8.08446	-0.75766	-1.69075
TTC19	0.000937917	0.00831105	31.4806	19.8345	-0.666448	-1.58716
TTYH3	3.62923e-07	9.56254e-05	83.4202	26.1183	-1.67534	-3.19394
TULP3	0.00033186	0.00427913	31.4486	18.4759	-0.76735	-1.70214
TULP4	0.00212315	0.0142305	29.0972	18.4273	-0.659036	-1.57903
TWIST1	0.00199857	0.0136519	34.7224	21.4013	-0.69817	-1.62245
TYMS	0.000124138	0.00231188	41.1052	7.68286	-2.4196	-5.35024
U2AF1L5	0.00777177	0.0328352	32.0164	17.2416	-0.892916	-1.85693
UBA7	0.00885595	0.0358032	29.6563	13.3247	-1.15424	-2.22567
UBE2C	0.00533478	0.0257499	23.3052	4.66856	-2.3196	-4.99195
UBTD2	0.00140454	0.0108443	21.4514	14.1143	-0.60391	-1.51983
UNC93B1	0.00033635	0.00431532	48.237	24.7776	-0.9611	-1.94679
USP1	0.000113029	0.00222341	12.1874	6.04736	-1.01102	-2.01533
USP28	0.00019821	0.00313766	20.4925	10.4231	-0.975306	-1.96606
USP3	0.00338791	0.0190902	42.5638	27.5929	-0.625329	-1.54256
USP32P3	0.00311163	0.0181793	18.91	4.78999	-1.98105	-3.94781
VANGL2	9.88775e-06	0.000555121	12.8195	2.85482	-2.16687	-4.49049
VHL	2.11322e-05	0.000846553	27.0621	14.6402	-0.886336	-1.84848
VLDLR	0.00707498	0.0311615	35.4045	17.3749	-1.02693	-2.03769
VPS54	0.00387007	0.0207578	12.3606	7.55411	-0.710414	-1.63627
VWA5A	0.00151515	0.011414	45.6546	29.6667	-0.621917	-1.53892
WASF1	0.000425827	0.00503884	13.2536	7.36036	-0.848534	-1.80067
WASL	0.00241559	0.0154752	40.2477	22.8316	-0.817874	-1.76281
WDR27	0.00166612	0.0121661	12.4941	6.77536	-0.882879	-1.84405
WDR33	0.00143774	0.0110253	41.6122	27.5953	-0.592582	-1.50794
WDR34	8.69442e-05	0.00191546	25.4551	12.5828	-1.0165	-2.02301
WDR35	0.00214454	0.0143246	17.0453	8.51906	-1.0006	-2.00084
WDR54	3.24966e-06	0.000289938	32.0877	14.1243	-1.18384	-2.27181
WDR59	0.00164867	0.0120711	87.4867	57.5554	-0.604112	-1.52004
WDR82	0.000307678	0.00408175	87.9085	53.8753	-0.706378	-1.6317
WLS	1.30155e-05	0.000636597	567.027	166.375	-1.76898	-3.40813
WNT5A	0.01046	0.0400163	184.989	99.902	-0.888858	-1.85171
WSB1	0.000302066	0.0040231	95.7293	54.7775	-0.805376	-1.7476
WTIP	0.00337568	0.0190422	27.2664	14.8982	-0.871988	-1.83018
WWC1	0.00198568	0.0135819	35.645	3.0961	-3.52518	-11.5129
XAGE2	0.00159146	0.0117983	22.2224	5.95613	-1.89957	-3.73102
XRN2	0.00111101	0.00927829	60.6293	40.4167	-0.585061	-1.5001
XXYLT1	0.00484484	0.0242526	17.4001	10.4993	-0.728802	-1.65726
XYLT1	0.00214055	0.0143041	39.8669	19.3554	-1.04246	-2.05973
YEATS2	0.00363601	0.019976	21.3953	14.2052	-0.590873	-1.50616
ZBED1	4.22588e-05	0.00124059	19.667	9.87123	-0.994473	-1.99235
ZBED5	0.000144974	0.00256632	25.6259	14.819	-0.790155	-1.72926
ZBTB1	0.00738406	0.0318736	22.1008	13.9735	-0.661403	-1.58162
ZBTB7C	0.0108853	0.0411826	24.4326	12.6244	-0.952596	-1.93535
ZCCHC3	0.000189847	0.00306127	12.523	7.74421	-0.693393	-1.61708
ZFHX4	0.000389119	0.00477835	89.8442	53.2897	-0.753569	-1.68596
ZFP36L2	4.82787e-05	0.00134852	59.9611	21.178	-1.50146	-2.83129
ZFP62	0.00114935	0.00949028	14.3469	7.2755	-0.979622	-1.97195
ZMYM2	0.00116806	0.00958305	55.6367	31.2131	-0.833884	-1.78248
ZNF189	0.00104853	0.00890644	13.3457	8.63443	-0.628206	-1.54564
ZNF22	4.434e-07	0.000106575	11.838	3.85792	-1.61753	-3.06848
ZNF280D	0.000647925	0.00654864	12.79	6.18302	-1.04863	-2.06856
ZNF292	0.000524261	0.00570347	14.19	6.87635	-1.04516	-2.06359
ZNF3	0.000231988	0.00341827	30.3967	17.5571	-0.791862	-1.73131
ZNF33A	0.000115147	0.0022365	19.2492	11.0758	-0.797393	-1.73796
ZNF33B	0.00706564	0.0311514	11.8224	6.58619	-0.844012	-1.79504
ZNF362	0.000284723	0.00387259	22.7564	11.1418	-1.03029	-2.04244
ZNF385A	0.000117067	0.00225524	31.0493	8.13878	-1.93167	-3.81498
ZNF395	5.93633e-05	0.00152452	24.2947	11.1688	-1.12116	-2.17522
ZNF417	0.0110704	0.0416556	12.8648	7.86026	-0.710776	-1.63668
ZNF423	4.23091e-06	0.000332062	16.9214	2.78018	-2.6056	-6.08645
ZNF521	0.00883933	0.035783	32.2849	16.3357	-0.982831	-1.97634
ZNF581	0.000772587	0.00733624	25.5946	15.5368	-0.720151	-1.64735
ZNF618	2.20447e-06	0.000250414	31.6139	11.0112	-1.52159	-2.87107
ZNF644	0.000198335	0.00313766	23.9882	13.2246	-0.859099	-1.81391
ZNF710	0.00835516	0.0344762	13.9237	6.18309	-1.17114	-2.2519
ZNF740	0.000284195	0.00386964	26.4024	14.0104	-0.914166	-1.88448
ZNF770	0.000423182	0.00501526	26.6287	10.5071	-1.34162	-2.53435
ZNF776	0.0142169	0.049312	13.9633	8.59134	-0.700687	-1.62528
ZNF785	0.000268765	0.00370799	13.244	7.81672	-0.760704	-1.69432
ZNF84	0.00576519	0.0272293	20.8675	13.2468	-0.655611	-1.57528
ZP4	2.45234e-05	0.000907707	130.355	2.58333	-5.65707	-50.4601
ZSCAN2	0.00604655	0.0280924	13.1681	8.23436	-0.677322	-1.59917
ZSCAN9	0.00357251	0.0197683	16.516	10.9209	-0.596773	-1.51233

## Sheet: M5 - P0 v P1 Up
target_id	pval	qval	M4M5_P0	M4M5_P1	log2FC	FC
CDKN2A	7.45271e-07	0.0115584	6.14893	16.3329	1.40938	2.65623
TNFRSF21	1.55837e-05	0.0526019	9.64337	15.863	0.71806	1.64497

[truncated: 7 more sheets: M5 - P0 v P1 Down, M5 - P0 v P2 Up, M5 - P0 v P2 Down, M5 - P0 v P3 Up, M5 - P0 v P3 Down, M5 - P0 v P4 Up, M5 - P0 v P4 Down]
